# Supplementary material for: The design of unit cells by combining the self-reproduction systems and metabolic cushioning loads
Source: Commun Biol. 2025 Feb 15;8:241. doi: 10.1038/s42003-025-07655-2 (PMC11830011; doi:10.1038/s42003-025-07655-2)
Supplement: Supplementary file 3 — Supplementary Software [file 42003_2025_7655_MOESM3_ESM.zip]

Archive with 5 entries (4 files):
- Supplementary Software/
- Supplementary Software/SSUCM-M.m
- Supplementary Software/SSUCM-R.m
- Supplementary Software/SSUCM-SRS-M.m
- Supplementary Software/SSUCM-SRS-R.m
