# Supplementary material for: The design of unit cells by combining the self-reproduction systems and metabolic cushioning loads
Source: Commun Biol. 2025 Feb 15;8:241. doi: 10.1038/s42003-025-07655-2 (PMC11830011; doi:10.1038/s42003-025-07655-2)
Supplement: Supplementary file 3 — Supplementary Software [file 42003_2025_7655_MOESM3_ESM.zip › Supplementary Software/SSUCM-M.m]

(* ::Package:: *)

(* Input parameters *)
(* Apparent working rates *)
krp=40;(* apparent working rate of RNA polymerase complex (approximate) [molecules (nt) s-1 rp-1] *)
krs=20;(* apparent working rate of ribosome (approximate) [molecules (aa) s-1 rs-1] *)
klpe=100;(* apparent working rate of membrane lipid synthesis enzyme (generic) [molecules (lip) s-1 lpe-1 *)
kdp=1000;(* apparent working rate of DNA polymerase (approximate) [molecules (dnt) s-1 dp-1] *)
kstp=100;(* apparent working rate of transport protein (generic) [molecules (substrate) s-1 stp-1 *)
ketc=100;(* apparent working rate of electron transport chain complex (generic) [molecules (atp) s-1 etc-1 *)
ktrna=4;(* combined (various processes) effective working rate of tRNA (generic) [molecules (aa) s-1 trna-1 *)
kenz=100; (* apparent working rate of the enzyme catalysing intracellular reactions of central and biosynthesis pathways PW1 \[Dash] PW5 (generic) [molecules (metabolite) s-1 enz-1] *) 

(* Number of reactions in linear metabolic pathway *)
lPW1=200; (* number of reactions in central metabolic pathway PW1 (generic) [reactions PW1-1] *) 
lPW2=200; (* number of reactions in amino acid synthesis pathway PW2 (generic) [reactions PW2-1] *) 
lPW3=200; (* number of reactions in deoxyribonucleotide synthesis pathway PW3 (generic) [reactions PW3-1] *) 
lPW4=200; (* number of reactions in ribonucleotide synthesis pathway PW4 (generic) [reactions PW4-1] *) 
lPW5=200; (* number of reactions in lipid synthesis pathway PW5 (generic) [reactions PW5-1] *) 

(* Energy costs *)
XPW2=1.434; (* energy cost of amino acid synthesis (approximate) [molecules (atp) aa-1] *)
XPW3=10.878; (* energy cost of deoxyribonucleotide synthesis (approximate) [molecules (atp) dnt-1] *) 
XPW4=10.381; (* energy cost of ribonucleotide synthesis (approximate) [molecules (atp) nt-1] *) 
XPW5=10; (* energy cost of lipid synthesis (generic) [molecules (atp) lipid-1] *) 
Xdna=1.372; (* energy cost of DNA replication (approximate) [molecules (atp) dnt-1] *)
Xrna=0.4; (* energy cost of transcription (approximate) [molecules (atp) nt-1] *)
Xprot=4.306; (* energy cost of translation (approximate) [molecules (atp) aa-1] *)
Xlip=0.5; (* energy cost of membrane lipid synthesis (approximate) [molecules (atp) lip-1] *)
Xstp=0.5; (* energy cost of substrate transport (generic) [molecules (atp) substrate-1] *)

(* Number of monomer molecules in (i.e. length of monomer sequence of) the macromolecular cell component molecule/complex *)
ndna=9279350; (* number of deoxyribonucleotide molecules in the genome (specific, precise) [molecules (dnt) genome-1] *)
nrpc=7242; (* number of amino acid molecules in the ribosomal protein complex (approximate) [molecules (aa) rpc-1] *) 
nrrna=4567; (* number of ribonucleotide molecules in the assembled rRNA complex (specific, precise) [molecules (nt) rrna-1] *)
ntrna=77; (* number of ribonucleotide molecules in the tRNA molecule (average) [molecules (nt) trna-1] *)
nrp=5574; (* number of amino acid molecules in the RNA polymerase complex (approximate) [molecules (aa) rp-1] *) 
nrc=48882; (* number of amino acid molecules in the replisome complex (approximate) [molecules (aa) rc-1] *)
nlpe=300; (* number of amino acid molecules in the lipid synthesis enzyme molecule (generic) [molecules (aa) lpe-1] *)
nstp=2000; (* number of amino acid molecules in the transport protein complex (approximate) [molecules (aa) stp-1] *) 
netc=10000; (* number of amino acid molecules in the ETC complex (approximate) [molecules (aa) etc-1] *) 
nenz=300; (* number of amino acid molecules in the molecule of the enzyme catalysing reactions of central pathway and biosynthesis pathways PW1 \[Dash] PW5 (generic) [molecules (aa) enz-1] *)
ncp=300; (* number of amino acid molecules in the cushioning protein molecule (generic) [molecules (aa) cp-1] *)
nmrnarc=3*nrc; (* number of ribonucleotide molecules in the molecule of mRNA of replisome complex (approximate) [molecules (nt) (mrna rc)-1] *)
nmrnarp=3*nrp; (* number of ribonucleotide molecules in the molecule of mRNA of RNA polymerase complex (approximate) [molecules (nt) (mrna rp)-1] *)
nmrnalpe=3*nlpe; (* number of ribonucleotide molecules in the molecule of mRNA of lipid synthesis enzyme (generic) [molecules (nt) (mrna lpe)-1] *)
nmrnarpc=3*nrpc; (* number of ribonucleotide molecules in the molecule of mRNA of ribosomal protein complex (approximate) [molecules (nt) (mrna rpc)-1] *)
nmrnastp=3*nstp; (* number of ribonucleotide molecules in the molecule of mRNA of transport protein (approximate) [molecules (nt) (mrna stp)-1] *)
nmrnaetc=3*netc; (* number of ribonucleotide molecules in the molecule of mRNA of ETC complex (approximate) [molecules (nt) (mrna etc)-1] *)
nmrnaenz=3*nenz; (* number of ribonucleotide molecules in the molecule of mRNA of the enzyme of central and biosynthesis pathways (generic) [molecules (nt) (mrna enz)-1] *)
nmrnacp=3*ncp; (* number of ribonucleotide molecules in the molecule of mRNA of cushioning protein (generic) [molecules (nt) (mrna cp)-1] *)

(* Molar mass of polymerized monomer  *)
Mwaa=118.889; (* molar mass of polymerized amino acid (average) [g (mol (aa))-1] *)
Mwnt=321.45; (* molar mass of polymerized ribonucleotide (average) [g (mol (nt))-1] *)
Mwdnt=308.455; (* molar mass of polymerized deoxyribonucleotide (average) [g (mol (dnt))-1] *)
Mwlip=388; (* molar mass of membrane lipid (generic) [g (mol (lip))-1] *)

(* Cell membrane surface area occupied by a single cell component molecule/complex *)
slip=2.75*10^(-15); (* the cell membrane surface area occupied by a single membrane lipid (generic) [cm2 lip-1] *) 
sstp=2.21*10^(-13);  (* the cell membrane surface area occupied by a single transport protein (approximate) [cm2 stp-1] *) 
setc=1.04*10^(-12); (* the cell membrane surface area occupied by a single ETC complex (approximate) [cm2 etc-1] *) 

(* Mass of cell component molecule/complex  *)
mdna=Mwdnt*ndna/Na;  (* mass of genome (approximate) [g genome-1] *)
mrc=Mwaa*nrc/Na; (* mass of replisome complex (approximate) [g rc-1] *)
mrrna=Mwnt*nrrna/Na; (* mass of assembled rRNA complex (approximate) [g rrna-1] *)
mtrna=Mwnt*ntrna/Na; (* mass of tRNA molecule (approximate) [g trna-1] *)
mrp=Mwaa*nrp/Na; (* mass of RNA polymerase complex (approximate) [g rp-1] *)
mlpe=Mwaa*nlpe/Na; (* mass of lipid synthesis enzyme molecule (generic) [g lpe-1] *)
mrpc=Mwaa*nrpc/Na; (* mass of ribosomal protein complex (approximate) [g rpc-1] *)
mlip=Mwlip/Na; (* mass of membrane lipid molecule (generic) [g lip-1] *)
mstp=Mwaa*nstp/Na; (* mass of transport protein complex (approximate) [g stp-1] *)
metc=Mwaa*netc/Na; (* mass of ETC complex (approximate) [g etc-1] *)
mmrnarc=Mwnt*nmrnarc/Na; (* mass of a molecule of mRNA of replisome complex (approximate) [g (mrna rc)-1] *)
mmrnarp=Mwnt*nmrnarp/Na; (* mass of a molecule of mRNA of RNA polymerase complex (approximate) [g (mrna rp)-1] *)
mmrnalpe=Mwnt*nmrnalpe/Na; (* mass of a molecule of mRNA of lipid synthesis enzyme (generic) [g (mrna lpe)-1] *)
mmrnarpc=Mwnt*nmrnarpc/Na; (* mass of a molecule of mRNA of ribosomal protein complex (approximate) [g (mrna rpc)-1] *)
mmrnastp=Mwnt*nmrnastp/Na; (* mass of a molecule of mRNA of transport protein (approximate) [g (mrna stp)-1] *)
mmrnaetc=Mwnt*nmrnaetc/Na; (* mass of a molecule of mRNA of ETC complex (approximate) [g (mrna etc)-1] *)
mmrnaenz=Mwnt*nmrnaenz/Na; (* mass of a molecule of mRNA of the enzyme of central and biosynthesis pathways (generic) [g (mrna enz)-1] *)
mmrnacp=Mwnt*nmrnacp/Na; (* mass of a molecule of mRNA of cushioning protein (generic) [g (mrna cp)-1] *)
menz=Mwaa*nenz/Na; (* mass of a molecule of the enzyme of central and biosynthesis pathways (generic) [g enz-1] *)
mcp=Mwaa*ncp/Na; (* mass of cushioning protein molecule (generic) [g cp-1] *)

(* Polysome density of mRNA of protein  *)
Prc=0.01; (* polysome density of mRNA of replisome complex (generic) [molecules (nt (covered by rs)) (molecules (nt (covered by tot rs)))-1] *) 
Prp=0.01; (* polysome density of mRNA of RNA polymerase complex (generic) [molecules (nt (covered by rs)) (molecules (nt (covered by tot rs)))-1] *) 
Plpe=0.05; (* polysome density of mRNA of lipid synthesis enzyme (generic) [molecules (nt (covered by rs)) (molecules (nt (covered by tot rs)))-1] *) 
Prpc=0.01; (* polysome density of mRNA of ribosomal protein complex (generic) [molecules (nt (covered by rs)) (molecules (nt (covered by tot rs)))-1] *)
Pstp=0.01; (* polysome density of mRNA of transport protein (generic) [molecules (nt (covered by rs)) (molecules (nt (covered by tot rs)))-1] *)  
Petc=0.01; (* polysome density of mRNA of ETC complex (generic) [molecules (nt (covered by rs)) (molecules (nt (covered by tot rs)))-1] *)
Penz=0.01; (* polysome density of mRNA of the enzyme of central and biosynthesis pathways (generic) [molecules (nt (covered by rs)) (molecules (nt (covered by tot rs)))-1] *)
Pcp=0.05; (* polysome density of mRNA of cushioning protein (generic) [molecules (nt (covered by rs)) (molecules (nt (covered by tot rs)))-1] *)

(* Additional parameters *)
Na=6.023*10^23; (* Avogadro constant (specific, precise) [molecules mol-1] *)
DWC=3/10; (* dry weight content of the cell (approximate) [g (dw cell) (g (cell))-1] *)
HR=2.2; (* the ratio of the length of the cylindrical part of the cell to cell radius (approximate) [cm (cylinder) (cm (radius))-1] *)
rootot=1; (* cell density (generic) [g (cell) (cm3 (cell))-1] *)
tC=ndna/(4*kdp); (* genome replication time (approximate) [s] *)
tD=1200; (* division time (approximate) [s] *)
tCD=tC+tD; (* cell cycle length of unit cell [s] *)
Nrc=2; (* number of replisome complexes (corresponds to the replisomes that are necessary for the periodical replication process during tC) in the cell (approximate) [molecules (rc) cell-1] *)
Ndna=1; (* number of genomes (genome copy number) in the cell (approximate) [molecules (genome) cell-1] *)
Ncp=1*10^6; (* number of cushioning protein molecules in the cell [molecules (cp) cell-1] *)

Print["tCD = ", N[tCD]];
Print["Ndna = ", N[Ndna]];
Print["Nrc = ", N[Nrc]];

Result=Block[{$RecursionLimit=10000},Solve[{
(* System of equations *)
Ntrna*ktrna==Nrs*krs, (* balance of tRNA and translation fluxes *)
Nrs==Nrsrp+Nrslpe+Nrsrpc+Nrsenz+Nrsetc+Nrsstp+Nrsrc+Nrscp,(* sum of sub-populations of ribosomes *)
Nmrnarc==Nrsrc*Prc, (* ratio of mRNA of RC and ribosomes *)
Nmrnarp==Nrsrp*Prp, (* ratio of mRNA of RP and ribosomes *)
Nmrnalpe==Nrslpe*Plpe, (* ratio of mRNA of LPE and ribosomes *)
Nmrnarpc==Nrsrpc*Prpc, (* ratio of mRNA of RPC and ribosomes *)
Nmrnastp==Nrsstp*Pstp, (* ratio of mRNA of transport protein and ribosomes *)
Nmrnaetc==Nrsetc*Petc, (* ratio of mRNA of ETC and ribosomes *)
Nmrnaenz==Nrsenz*Penz, (* ratio of mRNA of enzyme and ribosomes *)
Nmrnacp==Nrscp*Pcp, (* ratio of mRNA of CP and ribosomes *)
Nrs==Nrrna, (* ribosome stoichiometry *)
Nstp*kstp==NenzPW1r*kenz, (* balance of substrate consumption and central pathway fluxes *)
NenzPW1r==NenzPW2r+NenzPW4r+NenzPW3r+NenzPW5r, (* balance of fluxes of metabolic pathways *)
NenzPW2r*kenz==Nrs*krs, (* balance of amino acid synthesis and translation fluxes *)
NenzPW3r*kenz==2*Nrce*kdp, (* balance of deoxyribonucleotide synthesis and DNA replication fluxes *)
NenzPW4r*kenz==Nrp*krp, (* balance of ribonucleotide synthesis and transcription fluxes *)
NenzPW5r*kenz==Nlpe*klpe, (* balance of lipid synthesis fluxes *)
tCD==(Nrrna*nrrna+Ntrna*ntrna+Nmrnarp*nmrnarp+Nmrnalpe*nmrnalpe+Nmrnarpc*nmrnarpc+Nmrnaenz*nmrnaenz+Nmrnaetc*nmrnaetc+Nmrnastp*nmrnastp+Nmrnarc*nmrnarc+Nmrnacp*nmrnacp)/(Nrp*krp),(* transcription balance *)
tCD==Ndna*ndna/(2*Nrce*kdp), (* DNA replication balance *)
tCD==Nlip/(Nlpe*klpe), (* lipid synthesis balance *)
tCD==Nrc*nrc/(Nrsrc*krs), (* RC translation balance *)
tCD==(Nrp*nrp)/(Nrsrp*krs), (* RP translation balance *)
tCD==(Nlpe*nlpe)/(Nrslpe*krs), (* LPE translation balance *)
tCD==(Nrs*nrpc)/(Nrsrpc*krs), (* RPC translation balance *)
tCD==(Nstp*nstp)/(Nrsstp*krs), (* transport protein translation balance *)
tCD==(Netc*netc)/(Nrsetc*krs), (* ETC translation balance *)
tCD==((NenzPW1r*lPW1+NenzPW2r*lPW2+NenzPW3r*lPW3+NenzPW4r*lPW4+NenzPW5r*lPW5)*nenz)/(Nrsenz*krs), (* enzyme translation balance *)
tCD==(Ncp*ncp)/(Nrscp*krs), (* CP translation balance *)
Netc*ketc==Nstp*kstp*Xstp+2*Nrce*kdp*Xdna+Nrp*krp*Xrna+Nlpe*klpe*Xlip+Nrs*krs*Xprot+(NenzPW2r*XPW2+NenzPW3r*XPW3+NenzPW4r*XPW4+NenzPW5r*XPW5)*kenz, (* Energy production and consumption balance *)
Nlip*slip+Nstp*sstp+Netc*setc==(Vcyt/((4/3)+HR))^(2/3)*(4+2*HR)*(\[Pi]^(1/3)), (* Cell geometry, surface balance *) 
Vcyt==Mcyt/rootot, (* ratio of cell volume and mass *)
Mcyt==(Nrc*mrc+Nmrnarc*mmrnarc+Ndna*mdna+Nrp*mrp+Nrrna*mrrna+Ntrna*mtrna+Nmrnarp*mmrnarp+Nmrnalpe*mmrnalpe+Nmrnarpc*mmrnarpc+Nlpe*mlpe+Nrs*mrpc+Nmrnaetc*mmrnaetc+Nmrnastp*mmrnastp+(NenzPW1r*lPW1+NenzPW2r*lPW2+NenzPW3r*lPW3+NenzPW4r*lPW4+NenzPW5r*lPW5)*menz+Nmrnaenz*mmrnaenz+Ncp*mcp+Nmrnacp*mmrnacp)/DWC, (* mass balance for cytoplasm *)
Mu==Mcyt+(Nlip*mlip+Nstp*mstp+Netc*metc)/DWC (* mass balance for unit cell *)},

(* Output parameters *)
{Nmrnaenz, (* number of molecules of mRNA of the enzyme of central and biosynthesis pathways in the cell [molecules (mrna enz) cell-1] *)
Nrsenz, (* number of ribosomes for the synthesis of enzymes in central and biosynthesis pathways [molecules (rs enz) cell-1] *)
NenzPW1r, (* number of molecules of the enzyme catalysing a single reaction r of central metabolic pathway PW1 [molecules (enz PW1) cell-1 reaction-1] *)
NenzPW2r, (* number of molecules of the enzyme of amino acid biosynthesis pathway PW2 in the cell [molecules (enz PW2) cell-1] *)
NenzPW4r, (* number of molecules of the enzyme catalysing a single reaction r of ribonucleotide biosynthesis pathway PW4 [molecules (enz PW4) cell-1 reaction-1] *)
NenzPW5r, (* number of molecules of the enzyme catalysing a single reaction r of lipid biosynthesis pathway PW5 [molecules (enz PW5) cell-1 reaction-1] *)
Nrrna, (* number of assembled rRNA complexes in the cell [molecules (rrna) cell-1] *)
Nrp, (* number of RNA polymerase complexes in the cell [molecules (rp) cell-1] *)
Ntrna, (* number of tRNA molecules in the cell [molecules (trna) cell-1] *)
Nlpe, (* number of lipid synthesis enzyme molecules in the cell [molecules (lpe) cell-1] *)
Nlip, (* number of cell membrane lipid molecules in the cell [molecules (lip) cell-1] *)
Nrsrp, (* number of ribosomes for the synthesis of RNA polymerase complexes [molecules (rs rp) cell-1] *)
Nrslpe, (* number of ribosomes for the synthesis of lipid synthesis enzymes [molecules (rs lpe) cell-1] *)
Nrsrpc, (* number of ribosomes for the synthesis of ribosomal proteins [molecules (rs rpc) cell-1] *)
Nrs, (* number of ribosomes (equal for ribosomal protein complexes) in the cell [molecules (rs) cell-1] *)
Netc, (* number of ETC complexes in the cell [molecules (etc) cell-1] *)
Nstp, (* number of transport protein complexes in the cell [molecules (stp) cell-1] *)
Nrsetc, (* number of ribosomes for the synthesis of ETC complexes [molecules (rs etc) cell-1] *)
Nrsstp, (* number of ribosomes for the synthesis of transport proteins [molecules (rs stp) cell-1] *)
Nmrnaetc, (* number of molecules of mRNA of ETC complex in the cell [molecules (mrna etc) cell-1] *)
Nmrnastp, (* number of molecules of mRNA of transport protein in the cell [molecules (mrna stp) cell-1] *)
Nmrnarp, (* number of molecules of mRNA of RNA polymerase complex in the cell [molecules (mrna rp) cell-1] *)
Nmrnalpe, (* number of molecules of mRNA of lipid synthesis enzyme in the cell [molecules (mrna lpe) cell-1] *)
Nmrnarpc, (* number of molecules of mRNA of ribosomal protein complex in the cell [molecules (mrna rpc) cell-1] *)
Vcyt, (* volume of cytoplasmic space (cell components and water in cytoplasm) of the cell [cm3 cyt-1] *)
Mcyt, (* mass of cytoplasm (cell components and water in cytoplasm) of the cell [g cyt-1] *)
NenzPW3r, (* number of molecules of the enzyme catalysing a single reaction r of deoxyribonucleotide biosynthesis pathway PW3 [molecules (enz PW3) cell-1 reaction-1] *)
Nrce, (* number of effective replisome complexes (corresponds to the replisomes that are necessary for the replication process that is averaged over the whole td_srs (takes place continuously)) in the cell [molecules (rce) cell-1] *)
Nmrnarc, (* number of molecules of mRNA of replisome complex in the cell [molecules (mrna rc) cell-1] *)
Nrsrc, (* number of ribosomes for the synthesis of replisome complexes [molecules (rs rc) cell-1] *)
Nrscp, (* number of ribosomes for the synthesis of cushioning protein [molecules (rs cp) cell-1] *)
Nmrnacp, (* number of molecules of mRNA of cushioning protein in the cell [molecules (mrna cp) cell-1] *)
Mu (* unit cell mass (cell components and water in the cell) [g (unit cell)-1] *) }]]
