# Supplementary material for: The design of unit cells by combining the self-reproduction systems and metabolic cushioning loads
Source: Commun Biol. 2025 Feb 15;8:241. doi: 10.1038/s42003-025-07655-2 (PMC11830011; doi:10.1038/s42003-025-07655-2)
Supplement: Supplementary file 4 — Supplementary Data [file 42003_2025_7655_MOESM4_ESM.txt]

This file contains the data points used for creating the graphs and plots in the main text of the paper "The design of unit cells by combining the self-reproduction systems and metabolic cushioning loads".

- - - - - - -
Figure 1: Overview of Cooper-Helmstetter-Donachie cell cycle theory.

a)

(Cell age in minutes, Cell mass in relative units):

[(0, 0.757858283),
(5, 0.784584098),
(10, 0.812252396),
(15, 0.840896415),
(20, 0.870550563),
(25, 0.901250463),
(30, 0.933032992),
(35, 0.965936329),
(40, 1),
(45, 1.035264924),
(50, 1.071773463),
(55, 1.109569472),
(60, 1.148698355),
(65, 1.189207115),
(70, 1.231144413),
(75, 1.274560627),
(80, 1.319507911),
(85, 1.366040257),
(90, 1.414213562),
(95, 1.464085696),
(100, 1.515716567),
(100, 0.757858283)]

(Cell age in minutes, DNA in relative units):

[(0, 1),
(5, 1),
(10, 1),
(15, 1),
(20, 1),
(25, 1),
(30, 1),
(35, 1),
(40, 1),
(45, 1.125),
(50, 1.25),
(55, 1.375),
(60, 1.5),
(65, 1.625),
(70, 1.75),
(75, 1.875),
(80, 2),
(85, 2),
(90, 2),
(95, 2),
(100, 2),
(100, 1)]

b)

(Cell age in minutes, Cell mass in relative units):

[(0, 4),
(5, 4.75682846),
(10, 5.656854249),
(15, 6.727171322),
(20, 8)]

[(0, 2.639015822),
(5, 3.031433133),
(10, 3.482202253),
(15, 4),
(20, 4.59479342),
(25, 5.278031643)]

[(0, 2),
(5, 2.244924097),
(10, 2.5198421),
(15, 2.828427125),
(20, 3.174802104),
(25, 3.563594873),
(30, 4)]

[(0, 1.414213562),
(5, 1.542210825),
(10, 1.681792831),
(15, 1.834008086),
(20, 2),
(25, 2.181015465),
(30, 2.37841423),
(35, 2.593679109),
(40, 2.828427125)]

[(0, 1.148698355),
(5, 1.231144413),
(10, 1.319507911),
(15, 1.414213562),
(20, 1.515716567),
(25, 1.624504793),
(30, 1.741101127),
(35, 1.866065983),
(40, 2),
(45, 2.143546925),
(50, 2.29739671)]

[(0, 1),
(5, 1.059463094),
(10, 1.122462048),
(15, 1.189207115),
(20, 1.25992105),
(25, 1.334839854),
(30, 1.414213562),
(35, 1.498307077),
(40, 1.587401052),
(45, 1.681792831),
(50, 1.781797436),
(55, 1.887748625),
(60, 2)]

[(0, 0.757858283),
(5, 0.784584098),
(10, 0.812252396),
(15, 0.840896415),
(20, 0.870550563),
(25, 0.901250463),
(30, 0.933032992),
(35, 0.965936329),
(40, 1),
(45, 1.035264924),
(50, 1.071773463),
(55, 1.109569472),
(60, 1.148698355),
(65, 1.189207115),
(70, 1.231144413),
(75, 1.274560627),
(80, 1.319507911),
(85, 1.366040257),
(90, 1.414213562),
(95, 1.464085696),
(100, 1.515716567)]

- - - - - - -
Figure 2: Cushioning protein synthesis in unit cells (UCs).

(Number of ribosomes in the cell, Number of cushioning protein molecules in the cell, Unit cell mass in grams)

SSUCM-M:

[(338.750821455871, 100, 3.77760463350636e-14),
(338.918596258970, 112.201845430196, 3.77858089958144e-14),
(339.106841687094, 125.892541179417, 3.77967627525505e-14),
(339.318055276607, 141.253754462275, 3.78090529076827e-14),
(339.555039242893, 158.489319246111, 3.78228424846081e-14),
(339.820937639695, 177.827941003892, 3.78383143877844e-14),
(340.119278048166, 199.526231496888, 3.78556738258048e-14),
(340.454018347238, 223.872113856834, 3.78751510294202e-14),
(340.829599183899, 251.188643150958, 3.78970043003135e-14),
(341.251002837117, 281.838293126446, 3.79215234307574e-14),
(341.723819253331, 316.227766016838, 3.79490335391240e-14),
(342.254320125814, 354.813389233575, 3.79798993716303e-14),
(342.849541995943, 398.107170553497, 3.80145301267626e-14),
(343.517379472892, 446.683592150963, 3.80533848655961e-14),
(344.266689800986, 501.187233627272, 3.80969785788046e-14),
(345.107410152600, 562.341325190349, 3.81458889896173e-14),
(346.050689190984, 630.957344480193, 3.82007641814406e-14),
(347.109034633767, 707.945784384138, 3.82623311494199e-14),
(348.296478756568, 794.328234724281, 3.83314053870088e-14),
(349.628764009675, 891.250938133746, 3.84089016317578e-14),
(351.123551182070, 1000, 3.84958459092032e-14),
(352.800652839440, 1122.01845430196, 3.85933890300743e-14),
(354.682295089794, 1258.92541179417, 3.87028217142425e-14),
(356.793411095987, 1412.53754462276, 3.88255915351000e-14),
(359.161970163274, 1584.89319246111, 3.89633219006075e-14),
(361.819346687030, 1778.27941003892, 3.91178333123306e-14),
(364.800733756586, 1995.26231496888, 3.92911671716724e-14),
(368.145606781951, 2238.72113856834, 3.94856124335063e-14),
(371.898243148171, 2511.88643150958, 3.97037354418591e-14),
(376.108304615000, 2818.38293126446, 3.99484133205793e-14),
(380.831489976418, 3162.27766016838, 4.02228713344811e-14),
(386.130266385398, 3548.13389233575, 4.05307246837877e-14),
(392.074688745591, 3981.07170553497, 4.08760252473828e-14),
(398.743317686399, 4466.83592150964, 4.12633138490941e-14),
(406.224247885990, 5011.87233627273, 4.16976786867683e-14),
(414.616259905388, 5623.41325190349, 4.21848206371863e-14),
(424.030110265275, 6309.57344480193, 4.27311262320146e-14),
(434.589976258238, 7079.45784384138, 4.33437491923092e-14),
(446.435073968574, 7943.28234724282, 4.40307015131148e-14),
(459.721470199153, 8912.50938133746, 4.48009552072617e-14),
(474.624111514053, 10000, 4.56645559506552e-14),
(491.339096434998, 11220.1845430197, 4.66327500226113e-14),
(510.086220022438, 12589.2541179417, 4.77181261068520e-14),
(531.111823676638, 14125.3754462276, 4.89347737146930e-14),
(554.691987063787, 15848.9319246111, 5.02984602150539e-14),
(581.136103665517, 17782.7941003892, 5.18268287097383e-14),
(610.790886630702, 19952.6231496888, 5.35396192806682e-14),
(644.044857444523, 22387.2113856834, 5.54589164621931e-14),
(681.333376494941, 25118.8643150958, 5.76094261600575e-14),
(723.144281989951, 28183.8293126446, 6.00187856529287e-14),
(770.024211945996, 31622.7766016838, 6.27179107765013e-14),
(822.585693222458, 35481.3389233576, 6.57413849082080e-14),
(881.515091924255, 39810.7170553497, 6.91278949470421e-14),
(947.581531052950, 44668.3592150964, 7.29207201231978e-14),
(1021.64689419312, 50118.7233627273, 7.71682801824994e-14),
(1104.67704843382, 56234.1325190349, 8.19247502787129e-14),
(1197.75443582855, 63095.7344480194, 8.72507507823467e-14),
(1302.09220070545, 70794.5784384137, 9.32141211890669e-14),
(1419.05004029710, 79432.8234724282, 9.98907883981388e-14),
(1550.15198874719, 89125.0938133746, 1.07365740847420e-13),
(1697.10636988522, 100000, 1.15734121354650e-13),
(1861.82818259538, 112201.845430197, 1.25102453045590e-13),
(2046.46421453639, 125892.541179417, 1.35590014470586e-13),
(2253.42121583600, 141253.754462276, 1.47330381947228e-13),
(2485.39750467241, 158489.319246111, 1.60473159345094e-13),
(2745.41842190883, 177827.941003892, 1.75185917978911e-13),
(3036.87610276724, 199526.231496888, 1.91656372031650e-13),
(3363.57409058772, 223872.113856834, 2.10094818025373e-13),
(3729.77738177055, 251188.643150958, 2.30736870335570e-13),
(4140.26856288461, 281838.293126446, 2.53846528649417e-13),
(4600.41078159135, 316227.766016838, 2.79719617650754e-13),
(5116.21838354258, 354813.389233576, 3.08687644131545e-13),
(5694.43614895418, 398107.170553497, 3.41122122245559e-13),
(6342.62817647921, 446683.592150964, 3.77439423807181e-13),
(7069.27758980566, 501187.233627273, 4.18106217478031e-13),
(7883.89838578099, 562341.325190349, 4.63645568467910e-13),
(8797.16090371272, 630957.344480194, 5.14643779107218e-13),
(9821.03257594513, 707945.784384137, 5.71758060440975e-13),
(10968.9358222587, 794328.234724282, 6.35725135979417e-13),
(12255.9251777619, 891250.938133746, 7.07370891062348e-13),
(13698.8859987639, 1000000, 7.87621195117331e-13),
(15316.7573769980, 1122018.45430196, 8.77514039598414e-13),
(17130.7822133183, 1258925.41179417, 9.78213151788062e-13),
(19164.7877618506, 1412537.54462276, 1.09102326416068e-12),
(21445.5003593322, 1584893.19246111, 1.21740724090046e-12),
(24002.8985073680, 1778279.41003892, 1.35900528772890e-12),
(26870.6089835746, 1995262.31496888, 1.51765649875476e-12),
(30086.3512278207, 2238721.13856834, 1.69542302497505e-12),
(33692.4358895599, 2511886.43150958, 1.89461718374162e-12),
(37736.3241400823, 2818382.93126446, 2.11783186742180e-12),
(42271.2551588982, 3162277.66016838, 2.36797465314048e-12),
(47356.9501070980, 3548133.89233575, 2.64830606447297e-12),
(53060.4019143854, 3981071.70553498, 2.96248249091230e-12),
(59456.7613440147, 4466835.92150964, 3.31460433258981e-12),
(66630.3310761471, 5011872.33627273, 3.70927000690121e-12),
(74675.6809821240, 5623413.25190349, 4.15163653129848e-12),
(83698.8993688146, 6309573.44480194, 4.64748748357991e-12)]

SSUCM-R:

[(13.5705733044311, 100, 1.91815286783007e-14),
(13.6400175061963, 112.201845430196, 1.91856798903607e-14),
(13.7179351726982, 125.892541179417, 1.91903375958186e-14),
(13.8053602205706, 141.253754462275, 1.91955635881807e-14),
(13.9034527227275, 158.489319246111, 1.92014271988258e-14),
(14.0135143015952, 177.827941003892, 1.92080062162295e-14),
(14.1370054005609, 199.526231496888, 1.92153879172130e-14),
(14.2755646628045, 223.872113856834, 1.92236702238506e-14),
(14.4310306746394, 251.188643150958, 1.92329630013230e-14),
(14.6054663618591, 281.838293126446, 1.92433895138603e-14),
(14.8011863627854, 316.227766016838, 1.92550880579945e-14),
(15.0207877412018, 354.813389233575, 1.92682137946683e-14),
(15.2671844466694, 398.107170553497, 1.92829408043554e-14),
(15.5436459794314, 446.683592150963, 1.92994643922686e-14),
(15.8538407728929, 501.187233627272, 1.93180036739958e-14),
(16.2018848692414, 562.341325190349, 1.93388044755719e-14),
(16.5923965339896, 630.957344480193, 1.93621425860826e-14),
(17.0305575339947, 707.945784384138, 1.93883274054838e-14),
(17.5221818918980, 794.328234724281, 1.94177060354445e-14),
(18.0737930290879, 891.250938133746, 1.94506678667524e-14),
(18.6927103205462, 1000, 1.94876497232306e-14),
(19.3871462097600, 1122.01845430196, 1.95291416292711e-14),
(20.1663151719218, 1258.92541179417, 1.95756932760912e-14),
(21.0405559707582, 1412.53754462276, 1.96279212707486e-14),
(22.0214688305980, 1584.89319246111, 1.96865172619200e-14),
(23.1220693430535, 1778.27941003892, 1.97522570475725e-14),
(24.3569611495560, 1995.26231496888, 1.98260107820638e-14),
(25.7425296899054, 2238.72113856834, 1.99087544140414e-14),
(27.2971595862480, 2511.88643150958, 2.00015825019361e-14),
(29.0414785451960, 2818.38293126446, 2.01057225710297e-14),
(30.9986310122852, 3162.27766016838, 2.02225511952327e-14),
(33.1945852072962, 3548.13389233575, 2.03536120080504e-14),
(35.6584776113575, 3981.07170553497, 2.05006358709999e-14),
(38.4229994730733, 4466.83592150964, 2.06655634542617e-14),
(41.5248304577453, 5011.87233627273, 2.08505705139213e-14),
(45.0051251884819, 5623.41325190349, 2.10580961831750e-14),
(48.9100591288876, 6309.57344480193, 2.12908746317583e-14),
(53.2914410434150, 7079.45784384138, 2.15519704891259e-14),
(58.2074001537846, 7943.28234724282, 2.18448184731548e-14),
(63.7231570998644, 8912.50938133746, 2.21732677180384e-14),
(69.9118889242280, 10000, 2.25416313534122e-14),
(76.8556995460587, 11220.1845430197, 2.29547419525122e-14),
(84.6467085887460, 12589.2541179417, 2.34180135414189e-14),
(93.3882729950672, 14125.3754462276, 2.39375109454023e-14),
(103.196357625162, 15848.9319246111, 2.45200273434787e-14),
(114.201073009090, 17782.7941003892, 2.51731710100845e-14),
(126.548400643893, 19952.6231496888, 2.59054623449977e-14),
(140.402128714289, 22387.2113856834, 2.67264424311980e-14),
(155.946023909544, 25118.8643150958, 2.76467945172418e-14),
(173.386268143651, 28183.8293126446, 2.86784799980900e-14),
(192.954192503405, 31622.7766016838, 2.98348906683634e-14),
(214.909344695746, 35481.3389233576, 3.11310192470318e-14),
(239.542930694098, 39810.7170553497, 3.25836504249852e-14),
(267.181676251906, 44668.3592150964, 3.42115749693793e-14),
(298.192159525758, 50118.7233627273, 3.60358297339177e-14),
(332.985672304157, 56234.1325190349, 3.80799667755580e-14),
(372.023674353696, 63095.7344480194, 4.03703551692334e-14),
(415.823913265201, 70794.5784384137, 4.29365195475196e-14),
(464.967291012411, 79432.8234724282, 4.58115198770169e-14),
(520.105568342181, 89125.0938133746, 4.90323775238649e-14),
(581.970009229601, 100000, 5.26405532646399e-14),
(651.381080101332, 112201.845430197, 5.66824835744529e-14),
(729.259332521651, 125892.541179417, 6.12101822811397e-14),
(816.637613734199, 141253.754462276, 6.62819155239837e-14),
(914.674767066557, 158489.319246111, 7.19629589096651e-14),
(1024.67100396896, 177827.941003892, 7.83264468306222e-14),
(1148.08515163463, 199526.231496888, 8.54543251166232e-14),
(1286.55400503239, 223872.113856834, 9.34384195455600e-14),
(1441.91404010185, 251188.643150958, 1.02381634262450e-13),
(1616.22577618909, 281838.293126446, 1.12399295866563e-13),
(1811.80111095074, 316227.766016838, 1.23620660847998e-13),
(2031.23399039434, 354813.389233576, 1.36190606212046e-13),
(2277.43482097473, 398107.170553497, 1.50271525550575e-13),
(2553.66908031850, 446683.592150964, 1.66045455536078e-13),
(2863.60063885835, 501187.233627273, 1.83716460861641e-13),
(3211.34036716720, 562341.325190349, 2.03513309068938e-13),
(3601.50067391630, 630957.344480194, 2.25692470541486e-13),
(4039.25669807348, 707945.784384137, 2.50541483242407e-13),
(4530.41496725131, 794328.234724282, 2.78382726601752e-13),
(5081.49043318107, 891250.938133746, 3.09577654371779e-13),
(5699.79290644291, 1000000, 3.44531542341307e-13),
(6393.52403729872, 1122018.45430196, 3.83698813612637e-13),
(7171.88612940836, 1258925.41179417, 4.27589011786969e-13),
(8045.20423021771, 1412537.54462276, 4.76773500977993e-13),
(9025.06311797281, 1584893.19246111, 5.31892981192038e-13),
(10124.4610029746, 1778279.41003892, 5.93665918404319e-13),
(11357.9819824674, 1995262.31496888, 6.62898000767573e-13),
(12741.9895373941, 2238721.13856834, 7.40492745972064e-13),
(14294.8436384512, 2511886.43150958, 8.27463400014801e-13),
(16037.1443421482, 2818382.93126446, 9.24946284732741e-13),
(17992.0051090674, 3162277.66016838, 1.03421577063642e-12),
(20185.3594709022, 3548133.89233575, 1.15670107310125e-12),
(22646.3051153560, 3981071.70553498, 1.29400509411891e-12),
(25407.4899544783, 4466835.92150964, 1.44792555890069e-12),
(28505.5452990926, 5011872.33627273, 1.62047872701814e-12),
(31981.5718870208, 5623413.25190349, 1.81392599186616e-12),
(35881.6852141255, 6309573.44480194, 2.03080372049211e-12),
(40257.6274040830, 7079457.84384139, 2.27395672875931e-12),
(45167.4537357028, 7943282.34724282, 2.54657583497301e-12),
(50676.3029372456, 8912509.38133746, 2.85223998913029e-12),
(56857.2614686991, 10000000, 3.19496353557914e-12)]

- - - - - - -
Figure 3: Unit cells growing on minimal and rich media.

a)

(Number of ribosomes in the cell, Cell cycle length of unit cell in seconds, Unit cell mass in grams)

[(19.952623149688797, 9519.8375000001, 2.116888078437376e-14),
(19.952623149688797, 9619.837500000101, 2.1200037830324132e-14),
(19.952623149688797, 9719.8375000001, 2.1231149998965806e-14),
(19.952623149688797, 9819.8375000001, 2.1262218600347715e-14),
(19.952623149688797, 9919.837500000101, 2.1293244892715254e-14),
(19.952623149688797, 9969.8375000001, 2.1308742552683538e-14),
(28.183829312644534, 8219.8375000001, 2.1807905217966398e-14),
(28.183829312644534, 8319.8375000001, 2.1851704790452538e-14),
(28.183829312644534, 8419.837500000101, 2.1895434986598507e-14),
(28.183829312644534, 8519.8375000001, 2.1939098119885543e-14),
(28.183829312644534, 8619.837500000101, 2.198269639888047e-14),
(28.183829312644534, 8719.8375000001, 2.202623193312929e-14),
(28.183829312644534, 8819.8375000001, 2.2069706738657857e-14),
(28.183829312644534, 8919.837500000101, 2.2113122743109765e-14),
(28.183829312644534, 9019.8375000001, 2.215648179054916e-14),
(28.183829312644534, 9119.837500000101, 2.2199785645953644e-14),
(28.183829312644534, 9219.8375000001, 2.2243035999420368e-14),
(28.183829312644534, 9319.8375000001, 2.2286234470106443e-14),
(28.183829312644534, 9419.837500000101, 2.2329382609923033e-14),
(28.183829312644534, 9519.8375000001, 2.2372481907000972e-14),
(28.183829312644534, 9619.837500000101, 2.241553378894413e-14),
(28.183829312644534, 9719.8375000001, 2.2458539625885607e-14),
(28.183829312644534, 9819.8375000001, 2.2501500733360533e-14),
(28.183829312644534, 9919.837500000101, 2.2544418375008202e-14),
(28.183829312644534, 9969.8375000001, 2.2565861277473003e-14),
(39.810717055349734, 7119.8375000001015, 2.2615078099275417e-14),
(39.810717055349734, 7219.8375000001, 2.2676625597973018e-14),
(39.810717055349734, 7319.8375000001, 2.27380667932455e-14),
(39.810717055349734, 7419.8375000001015, 2.279940571265979e-14),
(39.810717055349734, 7519.8375000001, 2.286064617528113e-14),
(39.810717055349734, 7619.8375000001, 2.2921791805034928e-14),
(39.810717055349734, 7719.8375000001, 2.2982846043053727e-14),
(39.810717055349734, 7819.8375000001, 2.3043812159098055e-14),
(39.810717055349734, 7919.8375000001015, 2.3104693262131254e-14),
(39.810717055349734, 8019.8375000001, 2.3165492310120465e-14),
(39.810717055349734, 8119.8375000001015, 2.3226212119129094e-14),
(39.810717055349734, 8219.8375000001, 2.3286855371759747e-14),
(39.810717055349734, 8319.8375000001, 2.3347424625001207e-14),
(39.810717055349734, 8419.837500000101, 2.3407922317527883e-14),
(39.810717055349734, 8519.8375000001, 2.3468350776495868e-14),
(39.810717055349734, 8619.837500000101, 2.3528712223875585e-14),
(39.810717055349734, 8719.8375000001, 2.3589008782357535e-14),
(39.810717055349734, 8819.8375000001, 2.3649242480864295e-14),
(39.810717055349734, 8919.837500000101, 2.3709415259699096e-14),
(39.810717055349734, 9019.8375000001, 2.3769528975358638e-14),
(39.810717055349734, 9119.837500000101, 2.3829585405035384e-14),
(39.810717055349734, 9219.8375000001, 2.3889586250832475e-14),
(39.810717055349734, 9319.8375000001, 2.394953314371248e-14),
(39.810717055349734, 9419.837500000101, 2.400942764719931e-14),
(39.810717055349734, 9519.8375000001, 2.4069271260851194e-14),
(39.810717055349734, 9619.837500000101, 2.412906542352102e-14),
(39.810717055349734, 9719.8375000001, 2.4188811516419084e-14),
(39.810717055349734, 9819.8375000001, 2.4248510865992116e-14),
(39.810717055349734, 9919.837500000101, 2.430816474663125e-14),
(39.810717055349734, 9969.8375000001, 2.4337975020744463e-14),
(56.23413251903491, 6219.837500000101, 2.366723570460845e-14),
(56.23413251903491, 6319.8375000001, 2.3753637268323812e-14),
(56.23413251903491, 6419.8375000001, 2.383987966456344e-14),
(56.23413251903491, 6519.8375000001, 2.392596966808337e-14),
(56.23413251903491, 6619.8375000001015, 2.4011913657178178e-14),
(56.23413251903491, 6719.8375000001, 2.409771764239244e-14),
(56.23413251903491, 6819.8375000001, 2.418338729277129e-14),
(56.23413251903491, 6919.8375000001, 2.4268927959892593e-14),
(56.23413251903491, 7019.8375000001, 2.4354344699896582e-14),
(56.23413251903491, 7119.8375000001015, 2.4439642293704817e-14),
(56.23413251903491, 7219.8375000001, 2.4524825265599945e-14),
(56.23413251903491, 7319.8375000001, 2.4609897900319146e-14),
(56.23413251903491, 7419.8375000001015, 2.4694864258798185e-14),
(56.23413251903491, 7519.8375000001, 2.4779728192688797e-14),
(56.23413251903491, 7619.8375000001, 2.4864493357759455e-14),
(56.23413251903491, 7719.8375000001, 2.494916322627847e-14),
(56.23413251903491, 7819.8375000001, 2.503374109846851e-14),
(56.23413251903491, 7919.8375000001015, 2.5118230113112728e-14),
(56.23413251903491, 8019.8375000001, 2.520263325738499e-14),
(56.23413251903491, 8119.8375000001015, 2.5286953375969604e-14),
(56.23413251903491, 8219.8375000001, 2.5371193179529744e-14),
(56.23413251903491, 8319.8375000001, 2.5455355252578264e-14),
(56.23413251903491, 8419.837500000101, 2.55394420607995e-14),
(56.23413251903491, 8519.8375000001, 2.5623455957866243e-14),
(56.23413251903491, 8619.837500000101, 2.570739919179205e-14),
(56.23413251903491, 8719.8375000001, 2.5791273910855427e-14),
(56.23413251903491, 8819.8375000001, 2.5875082169129195e-14),
(56.23413251903491, 8919.837500000101, 2.5958825931645405e-14),
(56.23413251903491, 9019.8375000001, 2.6042507079223526e-14),
(56.23413251903491, 9119.837500000101, 2.6126127412987255e-14),
(56.23413251903491, 9219.8375000001, 2.6209688658593138e-14),
(56.23413251903491, 9319.8375000001, 2.6293192470192238e-14),
(56.23413251903491, 9419.837500000101, 2.6376640434144304e-14),
(56.23413251903491, 9519.8375000001, 2.6460034072502302e-14),
(56.23413251903491, 9619.837500000101, 2.6543374846283745e-14),
(56.23413251903491, 9719.8375000001, 2.6626664158543826e-14),
(56.23413251903491, 9819.8375000001, 2.6709903357264302e-14),
(56.23413251903491, 9919.837500000101, 2.6793093738070844e-14),
(56.23413251903491, 9969.8375000001, 2.6834671012956115e-14),
(79.43282347242814, 5419.8375000001, 2.4973797170352204e-14),
(79.43282347242814, 5519.8375000001, 2.5095136746425537e-14),
(79.43282347242814, 5619.837500000101, 2.521623613387485e-14),
(79.43282347242814, 5719.837500000101, 2.5337106819208037e-14),
(79.43282347242814, 5819.8375000001, 2.545775952884054e-14),
(79.43282347242814, 5919.8375000001, 2.5578204291326195e-14),
(79.43282347242814, 6019.8375000001, 2.569845049356675e-14),
(79.43282347242814, 6119.837500000101, 2.5818506931669138e-14),
(79.43282347242814, 6219.837500000101, 2.5938381857035886e-14),
(79.43282347242814, 6319.8375000001, 2.605808301820206e-14),
(79.43282347242814, 6419.8375000001, 2.6177617698869832e-14),
(79.43282347242814, 6519.8375000001, 2.6296992752537964e-14),
(79.43282347242814, 6619.8375000001015, 2.6416214634076686e-14),
(79.43282347242814, 6719.8375000001, 2.6535289428557893e-14),
(79.43282347242814, 6819.8375000001, 2.665422287761509e-14),
(79.43282347242814, 6919.8375000001, 2.6773020403576596e-14),
(79.43282347242814, 7019.8375000001, 2.689168713158855e-14),
(79.43282347242814, 7119.8375000001015, 2.701022790992038e-14),
(79.43282347242814, 7219.8375000001, 2.7128647328624715e-14),
(79.43282347242814, 7319.8375000001, 2.7246949736705304e-14),
(79.43282347242814, 7419.8375000001015, 2.7365139257930293e-14),
(79.43282347242814, 7519.8375000001, 2.7483219805414064e-14),
(79.43282347242814, 7619.8375000001, 2.7601195095078098e-14),
(79.43282347242814, 7719.8375000001, 2.7719068658090188e-14),
(79.43282347242814, 7819.8375000001, 2.783684385237138e-14),
(79.43282347242814, 7919.8375000001015, 2.7954523873251172e-14),
(79.43282347242814, 8019.8375000001, 2.807211176334374e-14),
(79.43282347242814, 8119.8375000001015, 2.8189610421710782e-14),
(79.43282347242814, 8219.8375000001, 2.830702261237048e-14),
(79.43282347242814, 8319.8375000001, 2.842435097220639e-14),
(79.43282347242814, 8419.837500000101, 2.8541598018325125e-14),
(79.43282347242814, 8519.8375000001, 2.8658766154907116e-14),
(79.43282347242814, 8619.837500000101, 2.8775857679590814e-14),
(79.43282347242814, 8719.8375000001, 2.889287478942697e-14),
(79.43282347242814, 8819.8375000001, 2.9009819586436517e-14),
(79.43282347242814, 8919.837500000101, 2.912669408280238e-14),
(79.43282347242814, 9019.8375000001, 2.924350020572321e-14),
(79.43282347242814, 9119.837500000101, 2.9360239801954414e-14),
(79.43282347242814, 9219.8375000001, 2.947691464205972e-14),
(79.43282347242814, 9319.8375000001, 2.959352642439471e-14),
(79.43282347242814, 9419.837500000101, 2.9710076778841715e-14),
(79.43282347242814, 9519.8375000001, 2.9826567270314117e-14),
(79.43282347242814, 9619.837500000101, 2.99429994020465e-14),
(79.43282347242814, 9719.8375000001, 3.005937461868573e-14),
(79.43282347242814, 9819.8375000001, 3.017569430919695e-14),
(79.43282347242814, 9919.837500000101, 3.02919598095973e-14),
(79.43282347242814, 9969.8375000001, 3.0350072642170034e-14),
(112.2018454301963, 4819.8375000001, 2.6782004280426473e-14),
(112.2018454301963, 4919.8375000001, 2.6952065371736378e-14),
(112.2018454301963, 5019.8375000001, 2.712178259750948e-14),
(112.2018454301963, 5119.8375000001, 2.7291173989972786e-14),
(112.2018454301963, 5219.837500000101, 2.7460256260288753e-14),
(112.2018454301963, 5319.8375000001, 2.7629044918397344e-14),
(112.2018454301963, 5419.8375000001, 2.7797554380024105e-14),
(112.2018454301963, 5519.8375000001, 2.796579806243024e-14),
(112.2018454301963, 5619.837500000101, 2.8133788470263268e-14),
(112.2018454301963, 5719.837500000101, 2.830153727268258e-14),
(112.2018454301963, 5819.8375000001, 2.84690553727777e-14),
(112.2018454301963, 5919.8375000001, 2.8636352970163506e-14),
(112.2018454301963, 6019.8375000001, 2.880343961752258e-14),
(112.2018454301963, 6119.837500000101, 2.8970324271767126e-14),
(112.2018454301963, 6219.837500000101, 2.9137015340408744e-14),
(112.2018454301963, 6319.8375000001, 2.930352072365205e-14),
(112.2018454301963, 6419.8375000001, 2.946984785266547e-14),
(112.2018454301963, 6519.8375000001, 2.9636003724428565e-14),
(112.2018454301963, 6619.8375000001015, 2.9801994933508104e-14),
(112.2018454301963, 6719.8375000001, 2.996782770107441e-14),
(112.2018454301963, 6819.8375000001, 3.013350790143383e-14),
(112.2018454301963, 6919.8375000001, 3.029904108632209e-14),
(112.2018454301963, 7019.8375000001, 3.046443250717619e-14),
(112.2018454301963, 7119.8375000001015, 3.0629687135578467e-14),
(112.2018454301963, 7219.8375000001, 3.079480968204584e-14),
(112.2018454301963, 7319.8375000001, 3.095980461331844e-14),
(112.2018454301963, 7419.8375000001015, 3.11246761682858e-14),
(112.2018454301963, 7519.8375000001, 3.128942837267446e-14),
(112.2018454301963, 7619.8375000001, 3.1454065052607974e-14),
(112.2018454301963, 7719.8375000001, 3.1618589847139295e-14),
(112.2018454301963, 7819.8375000001, 3.1783006219845216e-14),
(112.2018454301963, 7919.8375000001015, 3.194731746956406e-14),
(112.2018454301963, 8019.8375000001, 3.2111526740349574e-14),
(112.2018454301963, 8119.8375000001015, 3.2275637030707104e-14),
(112.2018454301963, 8219.8375000001, 3.243965120217185e-14),
(112.2018454301963, 8319.8375000001, 3.260357198728328e-14),
(112.2018454301963, 8419.837500000101, 3.2767401997004837e-14),
(112.2018454301963, 8519.8375000001, 3.293114372763356e-14),
(112.2018454301963, 8619.837500000101, 3.309479956724007e-14),
(112.2018454301963, 8719.8375000001, 3.3258371801675886e-14),
(112.2018454301963, 8819.8375000001, 3.3421862620181684e-14),
(112.2018454301963, 8919.837500000101, 3.358527412062712e-14),
(112.2018454301963, 9019.8375000001, 3.374860831441023e-14),
(112.2018454301963, 9119.837500000101, 3.391186713104207e-14),
(112.2018454301963, 9219.8375000001, 3.407505242243981e-14),
(112.2018454301963, 9319.8375000001, 3.4238165966950044e-14),
(112.2018454301963, 9419.837500000101, 3.440120947312161e-14),
(112.2018454301963, 9519.8375000001, 3.4564184583246245e-14),
(112.2018454301963, 9619.837500000101, 3.4727092876683465e-14),
(112.2018454301963, 9719.8375000001, 3.488993587298501e-14),
(112.2018454301963, 9819.8375000001, 3.5052715034832794e-14),
(112.2018454301963, 9919.837500000101, 3.521543177080324e-14),
(112.2018454301963, 9969.8375000001, 3.5296767155114225e-14),
(158.48931924611142, 4319.8375000001, 2.917498981559524e-14),
(158.48931924611142, 4419.8375000001, 2.9413245828794086e-14),
(158.48931924611142, 4519.8375000001, 2.965101772654639e-14),
(158.48931924611142, 4619.8375000001, 2.9888333033346315e-14),
(158.48931924611142, 4719.837500000101, 3.0125217062682367e-14),
(158.48931924611142, 4819.8375000001, 3.036169313732085e-14),
(158.48931924611142, 4919.8375000001, 3.0597782783701426e-14),
(158.48931924611142, 5019.8375000001, 3.083350590392831e-14),
(158.48931924611142, 5119.8375000001, 3.106888092831512e-14),
(158.48931924611142, 5219.837500000101, 3.130392495100311e-14),
(158.48931924611142, 5319.8375000001, 3.1538653850806075e-14),
(158.48931924611142, 5419.8375000001, 3.1773082399127615e-14),
(158.48931924611142, 5519.8375000001, 3.200722435653738e-14),
(158.48931924611142, 5619.837500000101, 3.224109255937436e-14),
(158.48931924611142, 5719.837500000101, 3.247469899755952e-14),
(158.48931924611142, 5819.8375000001, 3.270805488464277e-14),
(158.48931924611142, 5919.8375000001, 3.294117072097461e-14),
(158.48931924611142, 6019.8375000001, 3.3174056350778204e-14),
(158.48931924611142, 6119.837500000101, 3.3406721013798935e-14),
(158.48931924611142, 6219.837500000101, 3.3639173392124057e-14),
(158.48931924611142, 6319.8375000001, 3.387142165269212e-14),
(158.48931924611142, 6419.8375000001, 3.4103473485948725e-14),
(158.48931924611142, 6519.8375000001, 3.4335336141050995e-14),
(158.48931924611142, 6619.8375000001015, 3.456701645797547e-14),
(158.48931924611142, 6719.8375000001, 3.4798520896843274e-14),
(158.48931924611142, 6819.8375000001, 3.5029855564740566e-14),
(158.48931924611142, 6919.8375000001, 3.5261026240280655e-14),
(158.48931924611142, 7019.8375000001, 3.549203839612737e-14),
(158.48931924611142, 7119.8375000001015, 3.572289721967455e-14),
(158.48931924611142, 7219.8375000001, 3.595360763205611e-14),
(158.48931924611142, 7319.8375000001, 3.6184174305642015e-14),
(158.48931924611142, 7419.8375000001015, 3.641460168015956e-14),
(158.48931924611142, 7519.8375000001, 3.664489397756457e-14),
(158.48931924611142, 7619.8375000001, 3.687505521577459e-14),
(158.48931924611142, 7719.8375000001, 3.710508922136466e-14),
(158.48931924611142, 7819.8375000001, 3.733499964131628e-14),
(158.48931924611142, 7919.8375000001015, 3.756478995390121e-14),
(158.48931924611142, 8019.8375000001, 3.779446347877378e-14),
(158.48931924611142, 8119.8375000001015, 3.802402338633838e-14),
(158.48931924611142, 8219.8375000001, 3.8253472706452223e-14),
(158.48931924611142, 8319.8375000001, 3.8482814336518175e-14),
(158.48931924611142, 8419.837500000101, 3.871205104901704e-14),
(158.48931924611142, 8519.8375000001, 3.894118549852431e-14),
(158.48931924611142, 8619.837500000101, 3.9170220228252274e-14),
(158.48931924611142, 8719.8375000001, 3.939915767615467e-14),
(158.48931924611142, 8819.8375000001, 3.9628000180627896e-14),
(158.48931924611142, 8919.837500000101, 3.985674998583956e-14),
(158.48931924611142, 9019.8375000001, 4.0085409246712754e-14),
(158.48931924611142, 9119.837500000101, 4.031398003359181e-14),
(158.48931924611142, 9219.8375000001, 4.054246433661317e-14),
(158.48931924611142, 9319.8375000001, 4.077086406980307e-14),
(158.48931924611142, 9419.837500000101, 4.099918107492178e-14),
(158.48931924611142, 9519.8375000001, 4.122741712507267e-14),
(158.48931924611142, 9619.837500000101, 4.1455573928092914e-14),
(158.48931924611142, 9719.8375000001, 4.168365312974098e-14),
(158.48931924611142, 9819.8375000001, 4.1911656316695266e-14),
(158.48931924611142, 9919.837500000101, 4.2139585019376856e-14),
(158.48931924611142, 9969.8375000001, 4.225352190264719e-14),
(223.872113856834, 3919.8375000001, 3.241813540770139e-14),
(223.872113856834, 4019.8375000001006, 3.275173377546629e-14),
(223.872113856834, 4119.8375000001, 3.308466830142404e-14),
(223.872113856834, 4219.8375000001, 3.341697924519134e-14),
(223.872113856834, 4319.8375000001, 3.374870337004946e-14),
(223.872113856834, 4419.8375000001, 3.40798743206151e-14),
(223.872113856834, 4519.8375000001, 3.441052295239987e-14),
(223.872113856834, 4619.8375000001, 3.474067762026868e-14),
(223.872113856834, 4719.837500000101, 3.5070364431663406e-14),
(223.872113856834, 4819.8375000001, 3.539960746951955e-14),
(223.872113856834, 4919.8375000001, 3.5728428989031295e-14),
(223.872113856834, 5019.8375000001, 3.605684959178106e-14),
(223.872113856834, 5119.8375000001, 3.6384888380219346e-14),
(223.872113856834, 5219.837500000101, 3.671256309503875e-14),
(223.872113856834, 5319.8375000001, 3.703989023761587e-14),
(223.872113856834, 5419.8375000001, 3.736688517938501e-14),
(223.872113856834, 5519.8375000001, 3.769356225974564e-14),
(223.872113856834, 5619.837500000101, 3.801993487388532e-14),
(223.872113856834, 5719.837500000101, 3.83460155517122e-14),
(223.872113856834, 5819.8375000001, 3.867181602893243e-14),
(223.872113856834, 5919.8375000001, 3.8997347311171936e-14),
(223.872113856834, 6019.8375000001, 3.932261973192625e-14),
(223.872113856834, 6119.837500000101, 3.964764300502258e-14),
(223.872113856834, 6219.837500000101, 3.997242627219293e-14),
(223.872113856834, 6319.8375000001, 4.029697814628346e-14),
(223.872113856834, 6419.8375000001, 4.0621306750561594e-14),
(223.872113856834, 6519.8375000001, 4.094541975452755e-14),
(223.872113856834, 6619.8375000001015, 4.1269324406589045e-14),
(223.872113856834, 6719.8375000001, 4.159302756391638e-14),
(223.872113856834, 6819.8375000001, 4.1916535719759024e-14),
(223.872113856834, 6919.8375000001, 4.2239855028473075e-14),
(223.872113856834, 7019.8375000001, 4.256299132848139e-14),
(223.872113856834, 7119.8375000001015, 4.2885950163363884e-14),
(223.872113856834, 7219.8375000001, 4.320873680125416e-14),
(223.872113856834, 7319.8375000001, 4.353135625269998e-14),
(223.872113856834, 7419.8375000001015, 4.3853813287128335e-14),
(223.872113856834, 7519.8375000001, 4.417611244804149e-14),
(223.872113856834, 7619.8375000001, 4.449825806705744e-14),
(223.872113856834, 7719.8375000001, 4.482025427689642e-14),
(223.872113856834, 7819.8375000001, 4.514210502340553e-14),
(223.872113856834, 7919.8375000001015, 4.5463814076703935e-14),
(223.872113856834, 8019.8375000001, 4.578538504152339e-14),
(223.872113856834, 8119.8375000001015, 4.6106821366811583e-14),
(223.872113856834, 8219.8375000001, 4.642812635465929e-14),
(223.872113856834, 8319.8375000001, 4.6749303168606784e-14),
(223.872113856834, 8419.837500000101, 4.707035484137953e-14),
(223.872113856834, 8519.8375000001, 4.7391284282098985e-14),
(223.872113856834, 8619.837500000101, 4.7712094283009846e-14),
(223.872113856834, 8719.8375000001, 4.8032787525761425e-14),
(223.872113856834, 8819.8375000001, 4.8353366587277785e-14),
(223.872113856834, 8919.837500000101, 4.86738339452478e-14),
(223.872113856834, 9019.8375000001, 4.899419198326398e-14),
(223.872113856834, 9119.837500000101, 4.931444299563619e-14),
(223.872113856834, 9219.8375000001, 4.963458919190426e-14),
(223.872113856834, 9319.8375000001, 4.9954632701071614e-14),
(223.872113856834, 9419.837500000101, 5.027457557557978e-14),
(223.872113856834, 9519.8375000001, 5.059441979504263e-14),
(223.872113856834, 9619.837500000101, 5.0914167269757116e-14),
(223.872113856834, 9719.8375000001, 5.1233819844006214e-14),
(223.872113856834, 9819.8375000001, 5.1553379299168496e-14),
(223.872113856834, 9919.837500000101, 5.1872847356647514e-14),
(223.872113856834, 9969.8375000001, 5.2032547633478584e-14),
(316.22776601683796, 3619.8375000001, 3.693260668585218e-14),
(316.22776601683796, 3719.8375000001, 3.739937184076136e-14),
(316.22776601683796, 3819.8375000001, 3.7865258940243574e-14),
(316.22776601683796, 3919.8375000001, 3.833032354743126e-14),
(316.22776601683796, 4019.8375000001006, 3.87946161076519e-14),
(316.22776601683796, 4119.8375000001, 3.925818253742353e-14),
(316.22776601683796, 4219.8375000001, 3.9721064733451225e-14),
(316.22776601683796, 4319.8375000001, 4.018330101404629e-14),
(316.22776601683796, 4419.8375000001, 4.064492650323177e-14),
(316.22776601683796, 4519.8375000001, 4.110597346605217e-14),
(316.22776601683796, 4619.8375000001, 4.156647160218726e-14),
(316.22776601683796, 4719.837500000101, 4.202644830381212e-14),
(316.22776601683796, 4819.8375000001, 4.2485928882695744e-14),
(316.22776601683796, 4919.8375000001, 4.2944936770749037e-14),
(316.22776601683796, 5019.8375000001, 4.3403493697585526e-14),
(316.22776601683796, 5119.8375000001, 4.386161984812167e-14),
(316.22776601683796, 5219.837500000101, 4.431933400279563e-14),
(316.22776601683796, 5319.8375000001, 4.4776653662609084e-14),
(316.22776601683796, 5419.8375000001, 4.5233595160882265e-14),
(316.22776601683796, 5519.8375000001, 4.569017376334768e-14),
(316.22776601683796, 5619.837500000101, 4.614640375798412e-14),
(316.22776601683796, 5719.837500000101, 4.660229853580316e-14),
(316.22776601683796, 5819.8375000001, 4.7057870663638825e-14),
(316.22776601683796, 5919.8375000001, 4.7513131949853894e-14),
(316.22776601683796, 6019.8375000001, 4.7968093503758476e-14),
(316.22776601683796, 6119.837500000101, 4.842276578943597e-14),
(316.22776601683796, 6219.837500000101, 4.8877158674584775e-14),
(316.22776601683796, 6319.8375000001, 4.933128147490936e-14),
(316.22776601683796, 6419.8375000001, 4.978514299453002e-14),
(316.22776601683796, 6519.8375000001, 5.023875156282454e-14),
(316.22776601683796, 6619.8375000001015, 5.0692115068066813e-14),
(316.22776601683796, 6719.8375000001, 5.1145240988185016e-14),
(316.22776601683796, 6819.8375000001, 5.159813641892538e-14),
(316.22776601683796, 6919.8375000001, 5.205080809967543e-14),
(316.22776601683796, 7019.8375000001, 5.2503262437172404e-14),
(316.22776601683796, 7119.8375000001015, 5.295550552729811e-14),
(316.22776601683796, 7219.8375000001, 5.3407543175139576e-14),
(316.22776601683796, 7319.8375000001, 5.3859380913476046e-14),
(316.22776601683796, 7419.8375000001015, 5.431102401983576e-14),
(316.22776601683796, 7519.8375000001, 5.476247753225148e-14),
(316.22776601683796, 7619.8375000001, 5.521374626383024e-14),
(316.22776601683796, 7719.8375000001, 5.566483481624138e-14),
(316.22776601683796, 7819.8375000001, 5.611574759221643e-14),
(316.22776601683796, 7919.8375000001015, 5.6566488807145363e-14),
(316.22776601683796, 8019.8375000001, 5.701706249984538e-14),
(316.22776601683796, 8119.8375000001015, 5.746747254257127e-14),
(316.22776601683796, 8219.8375000001, 5.791772265032961e-14),
(316.22776601683796, 8319.8375000001, 5.836781638955361e-14),
(316.22776601683796, 8419.837500000101, 5.881775718618974e-14),
(316.22776601683796, 8519.8375000001, 5.926754833324294e-14),
(316.22776601683796, 8619.837500000101, 5.971719299782281e-14),
(316.22776601683796, 8719.8375000001, 6.016669422772946e-14),
(316.22776601683796, 8819.8375000001, 6.061605495761436e-14),
(316.22776601683796, 8919.837500000101, 6.106527801474809e-14),
(316.22776601683796, 9019.8375000001, 6.151436612442484e-14),
(316.22776601683796, 9119.837500000101, 6.19633219150302e-14),
(316.22776601683796, 9219.8375000001, 6.241214792279694e-14),
(316.22776601683796, 9319.8375000001, 6.286084659627154e-14),
(316.22776601683796, 9419.837500000101, 6.330942030051194e-14),
(316.22776601683796, 9519.8375000001, 6.375787132103566e-14),
(316.22776601683796, 9619.837500000101, 6.42062018675358e-14),
(316.22776601683796, 9719.8375000001, 6.465441407738091e-14),
(316.22776601683796, 9819.8375000001, 6.510251001891364e-14),
(316.22776601683796, 9919.837500000101, 6.555049169456166e-14),
(316.22776601683796, 9969.8375000001, 6.577444029114088e-14),
(446.683592150963, 3319.8375000001, 4.2738585838202203e-14),
(446.683592150963, 3419.8375000001, 4.3392443998606115e-14),
(446.683592150963, 3519.8375000001, 4.4045111642252074e-14),
(446.683592150963, 3619.8375000001, 4.469666788753827e-14),
(446.683592150963, 3719.8375000001, 4.534718409508563e-14),
(446.683592150963, 3819.8375000001, 4.599672482243135e-14),
(446.683592150963, 3919.8375000001, 4.664534863994636e-14),
(446.683592150963, 4019.8375000001006, 4.729310883102857e-14),
(446.683592150963, 4119.8375000001, 4.794005399534243e-14),
(446.683592150963, 4219.8375000001, 4.858622857046901e-14),
(446.683592150963, 4319.8375000001, 4.9231673284605506e-14),
(446.683592150963, 4419.8375000001, 4.9876425550760076e-14),
(446.683592150963, 4519.8375000001, 5.052051981111447e-14),
(446.683592150963, 4619.8375000001, 5.116398783878533e-14),
(446.683592150963, 4719.837500000101, 5.180685900303804e-14),
(446.683592150963, 4819.8375000001, 5.244916050304122e-14),
(446.683592150963, 4919.8375000001, 5.309091757445464e-14),
(446.683592150963, 5019.8375000001, 5.373215367248479e-14),
(446.683592150963, 5119.8375000001, 5.4372890634496064e-14),
(446.683592150963, 5219.837500000101, 5.5013148824809724e-14),
(446.683592150963, 5319.8375000001, 5.5652947263941166e-14),
(446.683592150963, 5419.8375000001, 5.629230374420634e-14),
(446.683592150963, 5519.8375000001, 5.693123493335778e-14),
(446.683592150963, 5619.837500000101, 5.756975646768317e-14),
(446.683592150963, 5719.837500000101, 5.820788303580586e-14),
(446.683592150963, 5819.8375000001, 5.884562845426192e-14),
(446.683592150963, 5919.8375000001, 5.948300573578902e-14),
(446.683592150963, 6019.8375000001, 6.012002715114123e-14),
(446.683592150963, 6119.837500000101, 6.075670428514205e-14),
(446.683592150963, 6219.837500000101, 6.139304808759886e-14),
(446.683592150963, 6319.8375000001, 6.2029068919626e-14),
(446.683592150963, 6419.8375000001, 6.266477659585763e-14),
(446.683592150963, 6519.8375000001, 6.330018042297458e-14),
(446.683592150963, 6619.8375000001015, 6.393528923491987e-14),
(446.683592150963, 6719.8375000001, 6.457011142513421e-14),
(446.683592150963, 6819.8375000001, 6.52046549761055e-14),
(446.683592150963, 6919.8375000001, 6.583892748649317e-14),
(446.683592150963, 7019.8375000001, 6.647293619605996e-14),
(446.683592150963, 7119.8375000001015, 6.710668800861765e-14),
(446.683592150963, 7219.8375000001, 6.774018951317206e-14),
(446.683592150963, 7319.8375000001, 6.837344700343231e-14),
(446.683592150963, 7419.8375000001015, 6.900646649583238e-14),
(446.683592150963, 7519.8375000001, 6.963925374619808e-14),
(446.683592150963, 7619.8375000001, 7.027181426517842e-14),
(446.683592150963, 7719.8375000001, 7.090415333254894e-14),
(446.683592150963, 7819.8375000001, 7.153627601048373e-14),
(446.683592150963, 7919.8375000001015, 7.216818715588347e-14),
(446.683592150963, 8019.8375000001, 7.279989143183823e-14),
(446.683592150963, 8119.8375000001015, 7.34313933182967e-14),
(446.683592150963, 8219.8375000001, 7.406269712200608e-14),
(446.683592150963, 8319.8375000001, 7.469380698578181e-14),
(446.683592150963, 8419.837500000101, 7.532472689715988e-14),
(446.683592150963, 8519.8375000001, 7.59554606964805e-14),
(446.683592150963, 8619.837500000101, 7.658601208444718e-14),
(446.683592150963, 8719.8375000001, 7.721638462920128e-14),
(446.683592150963, 8819.8375000001, 7.784658177294876e-14),
(446.683592150963, 8919.837500000101, 7.847660683817274e-14),
(446.683592150963, 9019.8375000001, 7.910646303346231e-14),
(446.683592150963, 9119.837500000101, 7.973615345898574e-14),
(446.683592150963, 9219.8375000001, 8.036568111163379e-14),
(446.683592150963, 9319.8375000001, 8.099504888985662e-14),
(446.683592150963, 9419.837500000101, 8.1624259598216e-14),
(446.683592150963, 9519.8375000001, 8.225331595167261e-14),
(446.683592150963, 9619.837500000101, 8.288222057962695e-14),
(446.683592150963, 9719.8375000001, 8.351097602973028e-14),
(446.683592150963, 9819.8375000001, 8.413958477148169e-14),
(446.683592150963, 9919.837500000101, 8.476804919962499e-14),
(446.683592150963, 9969.8375000001, 8.508222802480519e-14),
(630.957344480193, 3151.601271102771, 5.1342586173545916e-14),
(630.957344480193, 3231.84833935601, 5.2076736578795234e-14),
(630.957344480193, 3319.8375000001, 5.28805893818212e-14),
(630.957344480193, 3419.8375000001, 5.379282632655891e-14),
(630.957344480193, 3519.8375000001, 5.4703722421746657e-14),
(630.957344480193, 3619.8375000001, 5.5613362202424273e-14),
(630.957344480193, 3719.8375000001, 5.6521822101817995e-14),
(630.957344480193, 3819.8375000001, 5.74291714376028e-14),
(630.957344480193, 3919.8375000001, 5.83354732556366e-14),
(630.957344480193, 4019.8375000001006, 5.924078505475641e-14),
(630.957344480193, 4119.8375000001, 6.014515941185626e-14),
(630.957344480193, 4219.8375000001, 6.104864452298814e-14),
(630.957344480193, 4319.8375000001, 6.195128467344193e-14),
(630.957344480193, 4419.8375000001, 6.285312064751865e-14),
(630.957344480193, 4519.8375000001, 6.37541900868976e-14),
(630.957344480193, 4619.8375000001, 6.465452780502232e-14),
(630.957344480193, 4719.837500000101, 6.555416606372599e-14),
(630.957344480193, 4819.8375000001, 6.645313481732676e-14),
(630.957344480193, 4919.8375000001, 6.735146192860959e-14),
(630.957344480193, 5019.8375000001, 6.824917336043488e-14),
(630.957344480193, 5119.8375000001, 6.914629334615468e-14),
(630.957344480193, 5219.837500000101, 7.004284454154913e-14),
(630.957344480193, 5319.8375000001, 7.093884816060373e-14),
(630.957344480193, 5419.8375000001, 7.183432409712034e-14),
(630.957344480193, 5519.8375000001, 7.272929103387605e-14),
(630.957344480193, 5619.837500000101, 7.362376654081077e-14),
(630.957344480193, 5719.837500000101, 7.451776716352473e-14),
(630.957344480193, 5819.8375000001, 7.541130850319832e-14),
(630.957344480193, 5919.8375000001, 7.63044052889018e-14),
(630.957344480193, 6019.8375000001, 7.719707144313907e-14),
(630.957344480193, 6119.837500000101, 7.80893201413637e-14),
(630.957344480193, 6219.837500000101, 7.898116386611396e-14),
(630.957344480193, 6319.8375000001, 7.987261445633478e-14),
(630.957344480193, 6419.8375000001, 8.076368315238719e-14),
(630.957344480193, 6519.8375000001, 8.165438063718565e-14),
(630.957344480193, 6619.8375000001015, 8.254471707385375e-14),
(630.957344480193, 6719.8375000001, 8.343470214024306e-14),
(630.957344480193, 6819.8375000001, 8.432434506062175e-14),
(630.957344480193, 6919.8375000001, 8.521365463480494e-14),
(630.957344480193, 7019.8375000001, 8.61026392649697e-14),
(630.957344480193, 7119.8375000001015, 8.699130698037049e-14),
(630.957344480193, 7219.8375000001, 8.787966546014872e-14),
(630.957344480193, 7319.8375000001, 8.87677220544092e-14),
(630.957344480193, 7419.8375000001015, 8.96554838037187e-14),
(630.957344480193, 7519.8375000001, 9.054295745716566e-14),
(630.957344480193, 7619.8375000001, 9.143014948910656e-14),
(630.957344480193, 7719.8375000001, 9.231706611471149e-14),
(630.957344480193, 7819.8375000001, 9.320371330441065e-14),
(630.957344480193, 7919.8375000001015, 9.409009679733378e-14),
(630.957344480193, 8019.8375000001, 9.497622211382539e-14),
(630.957344480193, 8119.8375000001015, 9.586209456711123e-14),
(630.957344480193, 8219.8375000001, 9.674771927418397e-14),
(630.957344480193, 8319.8375000001, 9.763310116597029e-14),
(630.957344480193, 8419.837500000101, 9.851824499683542e-14),
(630.957344480193, 8519.8375000001, 9.940315535347656e-14),
(630.957344480193, 8619.837500000101, 1.0028783666325193e-13),
(630.957344480193, 8719.8375000001, 1.0117229320198766e-13),
(630.957344480193, 8819.8375000001, 1.02056529101302e-13),
(630.957344480193, 8919.837500000101, 1.0294054835548198e-13),
(630.957344480193, 9019.8375000001, 1.0382435482794517e-13),
(630.957344480193, 9119.837500000101, 1.0470795225731658e-13),
(630.957344480193, 9219.8375000001, 1.0559134426314782e-13),
(630.957344480193, 9319.8375000001, 1.0647453435130387e-13),
(630.957344480193, 9419.837500000101, 1.073575259190402e-13),
(630.957344480193, 9519.8375000001, 1.0824032225979197e-13),
(630.957344480193, 9619.837500000101, 1.0912292656769451e-13),
(630.957344480193, 9719.8375000001, 1.1000534194185318e-13),
(630.957344480193, 9819.8375000001, 1.1088757139037942e-13),
(630.957344480193, 9919.837500000101, 1.1176961783420808e-13),
(630.957344480193, 9969.8375000001, 1.122105733192105e-13),
(1000., 2950.7948444802937, 6.779866148413505e-14),
(1000., 3011.668470919037, 6.867122091407726e-14),
(1000., 3078.4150750292847, 6.962705473155203e-14),
(1000., 3151.601271102771, 7.067406440579376e-14),
(1000., 3231.84833935601, 7.182089805037899e-14),
(1000., 3319.8375000001, 7.307702132005572e-14),
(1000., 3419.8375000001, 7.45029866640362e-14),
(1000., 3519.8375000001, 7.592732600669254e-14),
(1000., 3619.8375000001, 7.73501348561028e-14),
(1000., 3719.8375000001, 7.877149989597682e-14),
(1000., 3819.8375000001, 8.019150003868948e-14),
(1000., 3919.8375000001, 8.161020732794202e-14),
(1000., 4019.8375000001006, 8.302768771574408e-14),
(1000., 4119.8375000001, 8.444400173386033e-14),
(1000., 4219.8375000001, 8.585920507624144e-14),
(1000., 4319.8375000001, 8.727334910605364e-14),
(1000., 4419.8375000001, 8.86864812985804e-14),
(1000., 4519.8375000001, 9.009864562937283e-14),
(1000., 4619.8375000001, 9.150988291548198e-14),
(1000., 4719.837500000101, 9.292023111634314e-14),
(1000., 4819.8375000001, 9.432972559984469e-14),
(1000., 4919.8375000001, 9.573839937825853e-14),
(1000., 5019.8375000001, 9.714628331799847e-14),
(1000., 5119.8375000001, 9.85534063265843e-14),
(1000., 5219.837500000101, 9.995979551969541e-14),
(1000., 5319.8375000001, 1.0136547637078522e-13),
(1000., 5419.8375000001, 1.027704728453805e-13),
(1000., 5519.8375000001, 1.0417480752189604e-13),
(1000., 5619.837500000101, 1.0557850170054754e-13),
(1000., 5719.837500000101, 1.0698157550173436e-13),
(1000., 5819.8375000001, 1.0838404795508452e-13),
(1000., 5919.8375000001, 1.0978593708020077e-13),
(1000., 6019.8375000001, 1.1118725996001522e-13),
(1000., 6119.837500000101, 1.125880328075471e-13),
(1000., 6219.837500000101, 1.1398827102676106e-13),
(1000., 6319.8375000001, 1.1538798926813913e-13),
(1000., 6419.8375000001, 1.1678720147950754e-13),
(1000., 6519.8375000001, 1.1818592095259513e-13),
(1000., 6619.8375000001015, 1.1958416036574708e-13),
(1000., 6719.8375000001, 1.20981931823168e-13),
(1000., 6819.8375000001, 1.2237924689102814e-13),
(1000., 6919.8375000001, 1.2377611663072905e-13),
(1000., 7019.8375000001, 1.251725516295933e-13),
(1000., 7119.8375000001015, 1.265685620292138e-13),
(1000., 7219.8375000001, 1.2796415755167602e-13),
(1000., 7319.8375000001, 1.2935934752384056e-13),
(1000., 7419.8375000001015, 1.3075414089985766e-13),
(1000., 7519.8375000001, 1.3214854628206613e-13),
(1000., 7619.8375000001, 1.3354257194041495e-13),
(1000., 7719.8375000001, 1.3493622583053118e-13),
(1000., 7819.8375000001, 1.363295156105475e-13),
(1000., 7919.8375000001015, 1.3772244865678992e-13),
(1000., 8019.8375000001, 1.3911503207841846e-13),
(1000., 8119.8375000001015, 1.4050727273110395e-13),
(1000., 8219.8375000001, 1.4189917722981674e-13),
(1000., 8319.8375000001, 1.4329075196079622e-13),
(1000., 8419.837500000101, 1.4468200309276418e-13),
(1000., 8519.8375000001, 1.4607293658743887e-13),
(1000., 8619.837500000101, 1.4746355820940222e-13),
(1000., 8719.8375000001, 1.4885387353536783e-13),
(1000., 8819.8375000001, 1.5024388796289348e-13),
(1000., 8919.837500000101, 1.5163360671857792e-13),
(1000., 9019.8375000001, 1.5302303486577882e-13),
(1000., 9119.837500000101, 1.5441217731188546e-13),
(1000., 9219.8375000001, 1.558010388151769e-13),
(1000., 9319.8375000001, 1.5718962399129428e-13),
(1000., 9419.837500000101, 1.5857793731935309e-13),
(1000., 9519.8375000001, 1.5996598314771994e-13),
(1000., 9619.837500000101, 1.6135376569947578e-13),
(1000., 9719.8375000001, 1.6274128907758593e-13),
(1000., 9819.8375000001, 1.641285572697964e-13),
(1000., 9919.837500000101, 1.6551557415327346e-13),
(1000., 9969.8375000001, 1.6620898953670484e-13),
(1500., 2798.4675923227387, 8.91998131110598e-14),
(1500., 2844.644960249873, 9.018361384721757e-14),
(1500., 2895.2774373372577, 9.126162425900737e-14),
(1500., 2950.7948444802937, 9.244282160056681e-14),
(1500., 3011.668470919037, 9.37370339680457e-14),
(1500., 3078.4150750292847, 9.515502084861876e-14),
(1500., 3151.601271102771, 9.670856138861897e-14),
(1500., 3231.84833935601, 9.841055113958865e-14),
(1500., 3319.8375000001, 1.0027510811463132e-13),
(1500., 3419.8375000001, 1.0239221513056571e-13),
(1500., 3519.8375000001, 1.0450734332841824e-13),
(1500., 3619.8375000001, 1.0662060248291804e-13),
(1500., 3719.8375000001, 1.0873209257348626e-13),
(1500., 3819.8375000001, 1.108419049282706e-13),
(1500., 3919.8375000001, 1.129501232071286e-13),
(1500., 4019.8375000001006, 1.150568242497354e-13),
(1500., 4119.8375000001, 1.1716207881020838e-13),
(1500., 4219.8375000001, 1.192659521958238e-13),
(1500., 4319.8375000001, 1.2136850482433315e-13),
(1500., 4419.8375000001, 1.2346979271191538e-13),
(1500., 4519.8375000001, 1.2556986790179127e-13),
(1500., 4619.8375000001, 1.276687788418913e-13),
(1500., 4719.837500000101, 1.2976657071862607e-13),
(1500., 4819.8375000001, 1.3186328575270648e-13),
(1500., 4919.8375000001, 1.3395896346204773e-13),
(1500., 5019.8375000001, 1.3605364089603546e-13),
(1500., 5119.8375000001, 1.3814735284480154e-13),
(1500., 5219.837500000101, 1.4024013202663042e-13),
(1500., 5319.8375000001, 1.4233200925617332e-13),
(1500., 5419.8375000001, 1.4442301359577675e-13),
(1500., 5519.8375000001, 1.465131724919147e-13),
(1500., 5619.837500000101, 1.48602511898449e-13),
(1500., 5719.837500000101, 1.506910563882134e-13),
(1500., 5819.8375000001, 1.5277882925422446e-13),
(1500., 5919.8375000001, 1.548658526016561e-13),
(1500., 6019.8375000001, 1.5695214743157222e-13),
(1500., 6119.837500000101, 1.5903773371728996e-13),
(1500., 6219.837500000101, 1.6112263047414043e-13),
(1500., 6319.8375000001, 1.632068558233022e-13),
(1500., 6419.8375000001, 1.652904270503044e-13),
(1500., 6519.8375000001, 1.6737336065872675e-13),
(1500., 6619.8375000001015, 1.6945567241956456e-13),
(1500., 6719.8375000001, 1.715373774166743e-13),
(1500., 6819.8375000001, 1.7361849008866969e-13),
(1500., 6919.8375000001, 1.7569902426759755e-13),
(1500., 7019.8375000001, 1.7777899321468952e-13),
(1500., 7119.8375000001015, 1.798584096534502e-13),
(1500., 7219.8375000001, 1.819372858003222e-13),
(1500., 7319.8375000001, 1.8401563339313668e-13),
(1500., 7419.8375000001015, 1.860934637175417e-13),
(1500., 7519.8375000001, 1.881707876315801e-13),
(1500., 7619.8375000001, 1.9024761558857185e-13),
(1500., 7719.8375000001, 1.9232395765844056e-13),
(1500., 7819.8375000001, 1.943998235476112e-13),
(1500., 7919.8375000001015, 1.9647522261759383e-13),
(1500., 8019.8375000001, 1.9855016390235683e-13),
(1500., 8119.8375000001015, 2.0062465612458522e-13),
(1500., 8219.8375000001, 2.0269870771090887e-13),
(1500., 8319.8375000001, 2.047723268061802e-13),
(1500., 8419.837500000101, 2.068455212868717e-13),
(1500., 8519.8375000001, 2.0891829877365924e-13),
(1500., 8619.837500000101, 2.1099066664325062e-13),
(1500., 8719.8375000001, 2.1306263203951343e-13),
(1500., 8819.8375000001, 2.1513420188395308e-13),
(1500., 8919.837500000101, 2.172053828855861e-13),
(1500., 9019.8375000001, 2.192761815502509e-13),
(1500., 9119.837500000101, 2.2134660418939532e-13),
(1500., 9219.8375000001, 2.2341665692837553e-13),
(1500., 9319.8375000001, 2.2548634571429995e-13),
(1500., 9419.837500000101, 2.2755567632344785e-13),
(1500., 9519.8375000001, 2.296246543682909e-13),
(1500., 9619.837500000101, 2.31693285304143e-13),
(1500., 9719.8375000001, 2.337615744354626e-13),
(1500., 9819.8375000001, 2.3582952692182944e-13),
(1500., 9919.837500000101, 2.378971477836157e-13),
(1500., 9969.8375000001, 2.3893083538742767e-13),
(2000., 2717.9446705535975, 1.1040601034717097e-13),
(2000., 2756.3533322402664, 1.1149032270804528e-13),
(2000., 2798.4675923227387, 1.1267865057775261e-13),
(2000., 2844.644960249873, 1.13980930254379e-13),
(2000., 2895.2774373372577, 1.154080421468789e-13),
(2000., 2950.7948444802937, 1.169719001656848e-13),
(2000., 3011.668470919037, 1.1868554963125024e-13),
(2000., 3078.4150750292847, 1.205632745322821e-13),
(2000., 3151.601271102771, 1.2262071504807575e-13),
(2000., 3231.84833935601, 1.2487499633941116e-13),
(2000., 3319.8375000001, 1.27344869710319e-13),
(2000., 3419.8375000001, 1.301496047607737e-13),
(2000., 3519.8375000001, 1.3295203836037552e-13),
(2000., 3619.8375000001, 1.357522936800256e-13),
(2000., 3719.8375000001, 1.3855048316596643e-13),
(2000., 3819.8375000001, 1.413467097717681e-13),
(2000., 3919.8375000001, 1.44141068018931e-13),
(2000., 4019.8375000001006, 1.469336449137074e-13),
(2000., 4119.8375000001, 1.4972452074273691e-13),
(2000., 4219.8375000001, 1.5251376976608955e-13),
(2000., 4319.8375000001, 1.5530146082308974e-13),
(2000., 4419.8375000001, 1.5808765786369424e-13),
(2000., 4519.8375000001, 1.6087242041608232e-13),
(2000., 4619.8375000001, 1.6365580399938951e-13),
(2000., 4719.837500000101, 1.6643786048910124e-13),
(2000., 4819.8375000001, 1.692186384414546e-13),
(2000., 4919.8375000001, 1.719981833822319e-13),
(2000., 5019.8375000001, 1.747765380645255e-13),
(2000., 5119.8375000001, 1.7755374269938616e-13),
(2000., 5219.837500000101, 1.8032983516270448e-13),
(2000., 5319.8375000001, 1.8310485118120497e-13),
(2000., 5419.8375000001, 1.8587882450003573e-13),
(2000., 5519.8375000001, 1.886517870340979e-13),
(2000., 5619.837500000101, 1.9142376900497717e-13),
(2000., 5719.837500000101, 1.9419479906509368e-13),
(2000., 5819.8375000001, 1.969649044104805e-13),
(2000., 5919.8375000001, 1.9973411088342304e-13),
(2000., 6019.8375000001, 2.0250244306603835e-13),
(2000., 6119.837500000101, 2.0526992436574238e-13),
(2000., 6219.837500000101, 2.0803657709343945e-13),
(2000., 6319.8375000001, 2.108024225351694e-13),
(2000., 6419.8375000001, 2.135674810178635e-13),
(2000., 6519.8375000001, 2.1633177196978484e-13),
(2000., 6619.8375000001015, 2.1909531397616496e-13),
(2000., 6719.8375000001, 2.2185812483049147e-13),
(2000., 6819.8375000001, 2.2462022158185235e-13),
(2000., 6919.8375000001, 2.273816205786981e-13),
(2000., 7019.8375000001, 2.3014233750934683e-13),
(2000., 7119.8375000001015, 2.3290238743951914e-13),
(2000., 7219.8375000001, 2.356617848471676e-13),
(2000., 7319.8375000001, 2.384205436548302e-13),
(2000., 7419.8375000001015, 2.411786772597211e-13),
(2000., 7519.8375000001, 2.4393619856174713e-13),
(2000., 7619.8375000001, 2.4669311998962255e-13),
(2000., 7719.8375000001, 2.494494535252361e-13),
(2000., 7819.8375000001, 2.522052107264115e-13),
(2000., 7919.8375000001015, 2.5496040274818827e-13),
(2000., 8019.8375000001, 2.577150403627389e-13),
(2000., 8119.8375000001015, 2.6046913397802773e-13),
(2000., 8219.8375000001, 2.632226936553061e-13),
(2000., 8319.8375000001, 2.6597572912553306e-13),
(2000., 8419.837500000101, 2.687282498047996e-13),
(2000., 8519.8375000001, 2.7148026480883024e-13),
(2000., 8619.837500000101, 2.742317829666282e-13),
(2000., 8719.8375000001, 2.769828128333252e-13),
(2000., 8819.8375000001, 2.7973336270229285e-13),
(2000., 8919.837500000101, 2.8248344061656516e-13),
(2000., 9019.8375000001, 2.85233054379621e-13),
(2000., 9119.837500000101, 2.8798221156556966e-13),
(2000., 9219.8375000001, 2.907309195287791e-13),
(2000., 9319.8375000001, 2.934791854129841e-13),
(2000., 9419.837500000101, 2.9622701615990836e-13),
(2000., 9519.8375000001, 2.989744185174319e-13),
(2000., 9619.837500000101, 3.017213990473331e-13),
(2000., 9719.8375000001, 3.0446796413263163e-13),
(2000., 9819.8375000001, 3.0721411998455835e-13),
(2000., 9919.837500000101, 3.09959872649174e-13),
(2000., 9969.8375000001, 3.113325996320299e-13),
(2500., 2682.9155547702017, 1.3202188052466358e-13),
(2500., 2717.9446705535975, 1.3325213098503178e-13),
(2500., 2756.3533322402664, 1.3460050312753512e-13),
(2500., 2798.4675923227387, 1.3607829656949011e-13),
(2500., 2844.644960249873, 1.376978864218694e-13),
(2500., 2895.2774373372577, 1.394728252217694e-13),
(2500., 2950.7948444802937, 1.4141795455885953e-13),
(2500., 3011.668470919037, 1.4354952733731962e-13),
(2500., 3078.4150750292847, 1.4588534170868984e-13),
(2500., 3151.601271102771, 1.4844488781379513e-13),
(2500., 3231.84833935601, 1.5124950858402008e-13),
(2500., 3319.8375000001, 1.5432257597429905e-13),
(2500., 3419.8375000001, 1.5781254911484174e-13),
(2500., 3519.8375000001, 1.6129992093865665e-13),
(2500., 3619.8375000001, 1.6478482723594466e-13),
(2500., 3719.8375000001, 1.682673921882606e-13),
(2500., 3819.8375000001, 1.7174772968453212e-13),
(2500., 3919.8375000001, 1.752259444558317e-13),
(2500., 4019.8375000001006, 1.787021330578562e-13),
(2500., 4119.8375000001, 1.8217638472485448e-13),
(2500., 4219.8375000001, 1.8564878211456674e-13),
(2500., 4319.8375000001, 1.8911940196037412e-13),
(2500., 4419.8375000001, 1.9258831564413716e-13),
(2500., 4519.8375000001, 1.960555897009837e-13),
(2500., 4619.8375000001, 1.9952128626549643e-13),
(2500., 4719.837500000101, 2.0298546346726205e-13),
(2500., 4819.8375000001, 2.0644817578251642e-13),
(2500., 4919.8375000001, 2.0990947434760245e-13),
(2500., 5019.8375000001, 2.1336940723911125e-13),
(2500., 5119.8375000001, 2.168280197248704e-13),
(2500., 5219.837500000101, 2.202853544893507e-13),
(2500., 5319.8375000001, 2.2374145183656305e-13),
(2500., 5419.8375000001, 2.271963498730983e-13),
(2500., 5519.8375000001, 2.30650084673604e-13),
(2500., 5619.837500000101, 2.3410269043069033e-13),
(2500., 5719.837500000101, 2.375541995909993e-13),
(2500., 5819.8375000001, 2.4100464297894947e-13),
(2500., 5919.8375000001, 2.444540499094793e-13),
(2500., 6019.8375000001, 2.4790244829095103e-13),
(2500., 6119.837500000101, 2.513498647192333e-13),
(2500., 6219.837500000101, 2.5479632456386305e-13),
(2500., 6319.8375000001, 2.582418520470791e-13),
(2500., 6419.8375000001, 2.616864703164304e-13),
(2500., 6519.8375000001, 2.651302015115814e-13),
(2500., 6619.8375000001015, 2.685730668258671e-13),
(2500., 6719.8375000001, 2.720150865630918e-13),
(2500., 6819.8375000001, 2.7545628019000924e-13),
(2500., 6919.8375000001, 2.7889666638487767e-13),
(2500., 7019.8375000001, 2.823362630824416e-13),
(2500., 7119.8375000001015, 2.85775087515652e-13),
(2500., 7219.8375000001, 2.892131562544141e-13),
(2500., 7319.8375000001, 2.926504852416111e-13),
(2500., 7419.8375000001015, 2.9608708982663666e-13),
(2500., 7519.8375000001, 2.995229847966425e-13),
(2500., 7619.8375000001, 3.029581844056881e-13),
(2500., 7719.8375000001, 3.0639270240196136e-13),
(2500., 7819.8375000001, 3.0982655205322503e-13),
(2500., 7919.8375000001015, 3.1325974617062686e-13),
(2500., 8019.8375000001, 3.1669229713100094e-13),
(2500., 8119.8375000001015, 3.201242168977756e-13),
(2500., 8219.8375000001, 3.2355551704059226e-13),
(2500., 8319.8375000001, 3.2698620875373146e-13),
(2500., 8419.837500000101, 3.304163028734341e-13),
(2500., 8519.8375000001, 3.33845809894197e-13),
(2500., 8619.837500000101, 3.3727473998411703e-13),
(2500., 8719.8375000001, 3.407031029993502e-13),
(2500., 8819.8375000001, 3.4413090849774865e-13),
(2500., 8919.837500000101, 3.4755816575173043e-13),
(2500., 9019.8375000001, 3.5098488376043593e-13),
(2500., 9119.837500000101, 3.5441107126121827e-13),
(2500., 9219.8375000001, 3.578367367405114e-13),
(2500., 9319.8375000001, 3.6126188844411746e-13),
(2500., 9419.837500000101, 3.646865343869511e-13),
(2500., 9519.8375000001, 3.6811068236227456e-13),
(2500., 9619.837500000101, 3.7153433995045735e-13),
(2500., 9719.8375000001, 3.7495751452728875e-13),
(2500., 9819.8375000001, 3.783802132718721e-13),
(2500., 9919.837500000101, 3.818024431741254e-13),
(2500., 9969.8375000001, 3.8351338444376594e-13),
(3000., 2650.968621482691, 1.5322665353517178e-13),
(3000., 2682.9155547702017, 1.545682174776319e-13),
(3000., 2717.9446705535975, 1.560386782479999e-13),
(3000., 2756.3533322402664, 1.576503794834617e-13),
(3000., 2798.4675923227387, 1.594168413069097e-13),
(3000., 2844.644960249873, 1.6135287193834953e-13),
(3000., 2895.2774373372577, 1.6347468990727162e-13),
(3000., 2950.7948444802937, 1.6580005789077138e-13),
(3000., 3011.668470919037, 1.6834842930444107e-13),
(3000., 3078.4150750292847, 1.7114110888522466e-13),
(3000., 3151.601271102771, 1.7420142862823252e-13),
(3000., 3231.84833935601, 1.7755494057368013e-13),
(3000., 3319.8375000001, 1.8122962808641227e-13),
(3000., 3419.8375000001, 1.8540306790191374e-13),
(3000., 3519.8375000001, 1.8957362429343843e-13),
(3000., 3619.8375000001, 1.9374144501432188e-13),
(3000., 3719.8375000001, 1.9790666536692776e-13),
(3000., 3819.8375000001, 2.020694095988627e-13),
(3000., 3919.8375000001, 2.0622979210855098e-13),
(3000., 4019.8375000001006, 2.1038791849040575e-13),
(3000., 4119.8375000001, 2.145438864444212e-13),
(3000., 4219.8375000001, 2.1869778657067144e-13),
(3000., 4319.8375000001, 2.2284970306569993e-13),
(3000., 4419.8375000001, 2.2699971433494853e-13),
(3000., 4519.8375000001, 2.311478935330621e-13),
(3000., 4619.8375000001, 2.3529430904201377e-13),
(3000., 4719.837500000101, 2.394390248954373e-13),
(3000., 4819.8375000001, 2.4358210115627113e-13),
(3000., 4919.8375000001, 2.4772359425374853e-13),
(3000., 5019.8375000001, 2.5186355728488245e-13),
(3000., 5119.8375000001, 2.560020402848508e-13),
(3000., 5219.837500000101, 2.6013909047006375e-13),
(3000., 5319.8375000001, 2.642747524571707e-13),
(3000., 5419.8375000001, 2.6840906846082135e-13),
(3000., 5519.8375000001, 2.72542078472617e-13),
(3000., 5619.837500000101, 2.7667382042337215e-13),
(3000., 5719.837500000101, 2.80804330330529e-13),
(3000., 5819.8375000001, 2.84933642432338e-13),
(3000., 5919.8375000001, 2.8906178931021384e-13),
(3000., 6019.8375000001, 2.931888020005061e-13),
(3000., 6119.837500000101, 2.973147100967734e-13),
(3000., 6219.837500000101, 3.0143954184352203e-13),
(3000., 6319.8375000001, 3.0556332422225707e-13),
(3000., 6419.8375000001, 3.0968608303059954e-13),
(3000., 6519.8375000001, 3.138078429551345e-13),
(3000., 6619.8375000001015, 3.179286276385847e-13),
(3000., 6719.8375000001, 3.220484597418381e-13),
(3000., 6819.8375000001, 3.2616736100130075e-13),
(3000., 6919.8375000001, 3.302853522819962e-13),
(3000., 7019.8375000001, 3.344024536267919e-13),
(3000., 7119.8375000001015, 3.3851868430208593e-13),
(3000., 7219.8375000001, 3.4263406284026703e-13),
(3000., 7319.8375000001, 3.4674860707921516e-13),
(3000., 7419.8375000001015, 3.5086233419909297e-13),
(3000., 7519.8375000001, 3.5497526075665214e-13),
(3000., 7619.8375000001, 3.5908740271725504e-13),
(3000., 7719.8375000001, 3.631987754847961e-13),
(3000., 7819.8375000001, 3.6730939392968816e-13),
(3000., 7919.8375000001015, 3.714192724150647e-13),
(3000., 8019.8375000001, 3.7552842482133516e-13),
(3000., 8119.8375000001015, 3.7963686456921865e-13),
(3000., 8219.8375000001, 3.83744604641369e-13),
(3000., 8319.8375000001, 3.8785165760269623e-13),
(3000., 8419.837500000101, 3.919580356194783e-13),
(3000., 8519.8375000001, 3.9606375047735135e-13),
(3000., 8619.837500000101, 4.001688135982574e-13),
(3000., 8719.8375000001, 4.042732360564224e-13),
(3000., 8819.8375000001, 4.083770285934324e-13),
(3000., 8919.837500000101, 4.124802016324694e-13),
(3000., 9019.8375000001, 4.165827652917631e-13),
(3000., 9119.837500000101, 4.2068472939731166e-13),
(3000., 9219.8375000001, 4.2478610349491894e-13),
(3000., 9319.8375000001, 4.288868968615938e-13),
(3000., 9419.837500000101, 4.3298711851635097e-13),
(3000., 9519.8375000001, 4.37086777230453e-13),
(3000., 9619.837500000101, 4.4118588153712836e-13),
(3000., 9719.8375000001, 4.452844397407969e-13),
(3000., 9819.8375000001, 4.4938245992583474e-13),
(3000., 9919.837500000101, 4.5347994996490543e-13),
(3000., 9969.8375000001, 4.555284985839861e-13),
(3500., 2621.832672040302, 1.7408350287296788e-13),
(3500., 2650.968621482691, 1.755068730117212e-13),
(3500., 2682.9155547702017, 1.7706707345913142e-13),
(3500., 2717.9446705535975, 1.7877721899970472e-13),
(3500., 2756.3533322402664, 1.8065167585930722e-13),
(3500., 2798.4675923227387, 1.8270618053810633e-13),
(3500., 2844.644960249873, 1.8495796992124073e-13),
(3500., 2895.2774373372577, 1.874259237529287e-13),
(3500., 2950.7948444802937, 1.9013072066779862e-13),
(3500., 3011.668470919037, 1.9309500909204834e-13),
(3500., 3078.4150750292847, 1.9634359445744776e-13),
(3500., 3151.601271102771, 1.999036443140641e-13),
(3500., 3231.84833935601, 2.038049130837929e-13),
(3500., 3319.8375000001, 2.0807998836726012e-13),
(3500., 3419.8375000001, 2.1293550827886912e-13),
(3500., 3519.8375000001, 2.1778787697662374e-13),
(3500., 3619.8375000001, 2.2263725362280226e-13),
(3500., 3719.8375000001, 2.274837841232748e-13),
(3500., 3819.8375000001, 2.323276026003899e-13),
(3500., 3919.8375000001, 2.3716883266627065e-13),
(3500., 4019.8375000001006, 2.420075885279687e-13),
(3500., 4119.8375000001, 2.4684397595032956e-13),
(3500., 4219.8375000001, 2.516780930979318e-13),
(3500., 4319.8375000001, 2.5651003127382905e-13),
(3500., 4419.8375000001, 2.6133987556988494e-13),
(3500., 4519.8375000001, 2.661677054410845e-13),
(3500., 4619.8375000001, 2.709935952142388e-13),
(3500., 4719.837500000101, 2.7581761453987703e-13),
(3500., 4819.8375000001, 2.8063982879478144e-13),
(3500., 4919.8375000001, 2.854602994415069e-13),
(3500., 5019.8375000001, 2.902790843502967e-13),
(3500., 5119.8375000001, 2.950962380880335e-13),
(3500., 5219.837500000101, 2.9991181217820914e-13),
(3500., 5319.8375000001, 3.0472585533534664e-13),
(3500., 5419.8375000001, 3.095384136768459e-13),
(3500., 5519.8375000001, 3.1434953091482575e-13),
(3500., 5619.837500000101, 3.1915924853020183e-13),
(3500., 5719.837500000101, 3.2396760593095164e-13),
(3500., 5819.8375000001, 3.287746405962724e-13),
(3500., 5919.8375000001, 3.3358038820812623e-13),
(3500., 6019.8375000001, 3.383848827714857e-13),
(3500., 6119.837500000101, 3.4318815672443536e-13),
(3500., 6219.837500000101, 3.479902410391494e-13),
(3500., 6319.8375000001, 3.527911653146468e-13),
(3500., 6419.8375000001, 3.575909578621237e-13),
(3500., 6519.8375000001, 3.623896457835724e-13),
(3500., 6619.8375000001015, 3.671872550443189e-13),
(3500., 6719.8375000001, 3.719838105400411e-13),
(3500., 6819.8375000001, 3.767793361587719e-13),
(3500., 6919.8375000001, 3.815738548383349e-13),
(3500., 7019.8375000001, 3.8636738861961976e-13),
(3500., 7119.8375000001015, 3.9115995869605233e-13),
(3500., 7219.8375000001, 3.959515854595951e-13),
(3500., 7319.8375000001, 4.00742288543562e-13),
(3500., 7419.8375000001015, 4.0553208686251747e-13),
(3500., 7519.8375000001, 4.103209986494973e-13),
(3500., 7619.8375000001, 4.1510904149076804e-13),
(3500., 7719.8375000001, 4.198962323583208e-13),
(3500., 7819.8375000001, 4.2468258764027733e-13),
(3500., 7919.8375000001015, 4.29468123169371e-13),
(3500., 8019.8375000001, 4.342528542496483e-13),
(3500., 8119.8375000001015, 4.390367956815267e-13),
(3500., 8219.8375000001, 4.438199617853297e-13),
(3500., 8319.8375000001, 4.4860236642341213e-13),
(3500., 8419.837500000101, 4.533840230209766e-13),
(3500., 8519.8375000001, 4.581649445856756e-13),
(3500., 8619.837500000101, 4.629451437260856e-13),
(3500., 8719.8375000001, 4.67724632669129e-13),
(3500., 8819.8375000001, 4.725034232765207e-13),
(3500., 8919.837500000101, 4.772815270603017e-13),
(3500., 9019.8375000001, 4.82058955197523e-13),
(3500., 9119.837500000101, 4.868357185441365e-13),
(3500., 9219.8375000001, 4.916118276481434e-13),
(3500., 9319.8375000001, 4.963872927620498e-13),
(3500., 9419.837500000101, 5.011621238546729e-13),
(3500., 9519.8375000001, 5.059363306223388e-13),
(3500., 9619.837500000101, 5.107099224995113e-13),
(3500., 9719.8375000001, 5.154829086688849e-13),
(3500., 9819.8375000001, 5.202552980709771e-13),
(3500., 9919.837500000101, 5.250270994132475e-13),
(3500., 9969.8375000001, 5.274127822214569e-13),
(4000., 2595.260370333917, 1.9464549009589156e-13),
(4000., 2621.832672040302, 1.961255885333406e-13),
(4000., 2650.968621482691, 1.9774803343600424e-13),
(4000., 2682.9155547702017, 1.9952647823811417e-13),
(4000., 2717.9446705535975, 2.0147588053511116e-13),
(4000., 2756.3533322402664, 2.0361262603533097e-13),
(4000., 2798.4675923227387, 2.0595466426976035e-13),
(4000., 2844.644960249873, 2.0852165718771974e-13),
(4000., 2895.2774373372577, 2.1133514187816748e-13),
(4000., 2950.7948444802937, 2.1441870877945765e-13),
(4000., 3011.668470919037, 2.177981968757827e-13),
(4000., 3078.4150750292847, 2.2150190752717656e-13),
(4000., 3151.601271102771, 2.255608387428662e-13),
(4000., 3231.84833935601, 2.3000894188598514e-13),
(4000., 3319.8375000001, 2.348834029923102e-13),
(4000., 3419.8375000001, 2.404198758883272e-13),
(4000., 3519.8375000001, 2.4595294163996284e-13),
(4000., 3619.8375000001, 2.5148277034520427e-13),
(4000., 3719.8375000001, 2.570095180726733e-13),
(4000., 3819.8375000001, 2.625333284080079e-13),
(4000., 3919.8375000001, 2.6805433379210654e-13),
(4000., 4019.8375000001006, 2.7357265668383254e-13),
(4000., 4119.8375000001, 2.790884105740109e-13),
(4000., 4219.8375000001, 2.846017008729116e-13),
(4000., 4319.8375000001, 2.9011262568966235e-13),
(4000., 4419.8375000001, 2.9562127651898925e-13),
(4000., 4519.8375000001, 3.0112773884819394e-13),
(4000., 4619.8375000001, 3.066320926952347e-13),
(4000., 4719.837500000101, 3.121344130870959e-13),
(4000., 4819.8375000001, 3.1763477048623767e-13),
(4000., 4919.8375000001, 3.231332311717603e-13),
(4000., 5019.8375000001, 3.286298575809506e-13),
(4000., 5119.8375000001, 3.341247086160701e-13),
(4000., 5219.837500000101, 3.3961783992056255e-13),
(4000., 5319.8375000001, 3.4510930412828575e-13),
(4000., 5419.8375000001, 3.505991510888873e-13),
(4000., 5519.8375000001, 3.5608742807202816e-13),
(4000., 5619.837500000101, 3.6157417995281064e-13),
(4000., 5719.837500000101, 3.6705944938046377e-13),
(4000., 5819.8375000001, 3.725432769320826e-13),
(4000., 5919.8375000001, 3.7802570125299697e-13),
(4000., 6019.8375000001, 3.83506759185154e-13),
(4000., 6119.837500000101, 3.889864858847342e-13),
(4000., 6219.837500000101, 3.944649149300775e-13),
(4000., 6319.8375000001, 3.9994207842087297e-13),
(4000., 6419.8375000001, 4.054180070694565e-13),
(4000., 6519.8375000001, 4.1089273028496703e-13),
(4000., 6619.8375000001015, 4.163662762510302e-13),
(4000., 6719.8375000001, 4.218386719975653e-13),
(4000., 6819.8375000001, 4.273099434672481e-13),
(4000., 6919.8375000001, 4.327801155771066e-13),
(4000., 7019.8375000001, 4.3824921227567843e-13),
(4000., 7119.8375000001015, 4.437172565961098e-13),
(4000., 7219.8375000001, 4.491842707055497e-13),
(4000., 7319.8375000001, 4.5465027595114264e-13),
(4000., 7419.8375000001015, 4.601152929029061e-13),
(4000., 7519.8375000001, 4.655793413937451e-13),
(4000., 7619.8375000001, 4.710424405568351e-13),
(4000., 7719.8375000001, 4.765046088605809e-13),
(4000., 7819.8375000001, 4.819658641413414e-13),
(4000., 7919.8375000001015, 4.87426223634093e-13),
(4000., 8019.8375000001, 4.928857040011878e-13),
(4000., 8119.8375000001015, 4.983443213593498e-13),
(4000., 8219.8375000001, 5.038020913050388e-13),
(4000., 8319.8375000001, 5.092590289383041e-13),
(4000., 8419.837500000101, 5.147151488852319e-13),
(4000., 8519.8375000001, 5.201704653190923e-13),
(4000., 8619.837500000101, 5.256249919802725e-13),
(4000., 8719.8375000001, 5.310787421950832e-13),
(4000., 8819.8375000001, 5.365317288935149e-13),
(4000., 8919.837500000101, 5.419839646260147e-13),
(4000., 9019.8375000001, 5.474354615793487e-13),
(4000., 9119.837500000101, 5.528862315916129e-13),
(4000., 9219.8375000001, 5.583362861664445e-13),
(4000., 9319.8375000001, 5.637856364864882e-13),
(4000., 9419.837500000101, 5.692342934261638e-13),
(4000., 9519.8375000001, 5.746822675637787e-13),
(4000., 9619.837500000101, 5.801295691930274e-13),
(4000., 9719.8375000001, 5.855762083339149e-13),
(4000., 9819.8375000001, 5.910221947431385e-13),
(4000., 9919.837500000101, 5.964675379239625e-13),
(4000., 9969.8375000001, 5.991899712065284e-13),
(4500., 2595.260370333917, 2.1647335825831832e-13),
(4500., 2621.832672040302, 2.1813476815432048e-13),
(4500., 2650.968621482691, 2.199559872066967e-13),
(4500., 2682.9155547702017, 2.219523481718653e-13),
(4500., 2717.9446705535975, 2.2414064905305535e-13),
(4500., 2756.3533322402664, 2.265392924497203e-13),
(4500., 2798.4675923227387, 2.291684381326035e-13),
(4500., 2844.644960249873, 2.320501701126493e-13),
(4500., 2895.2774373372577, 2.352086795974753e-13),
(4500., 2950.7948444802937, 2.3867046536731996e-13),
(4500., 3011.668470919037, 2.424645532543513e-13),
(4500., 3078.4150750292847, 2.466227365760983e-13),
(4500., 3151.601271102771, 2.511798395567166e-13),
(4500., 3231.84833935601, 2.561740059700324e-13),
(4500., 3319.8375000001, 2.616470154571096e-13),
(4500., 3419.8375000001, 2.6786349941449495e-13),
(4500., 3519.8375000001, 2.740763303355863e-13),
(4500., 3619.8375000001, 2.802856888448281e-13),
(4500., 3719.8375000001, 2.8649174079304133e-13),
(4500., 3819.8375000001, 2.926946388744446e-13),
(4500., 3919.8375000001, 2.988945240273581e-13),
(4500., 4019.8375000001006, 3.0509152665228003e-13),
(4500., 4119.8375000001, 3.1128576767509794e-13),
(4500., 4219.8375000001, 3.1747735947842445e-13),
(4500., 4319.8375000001, 3.236664067201803e-13),
(4500., 4419.8375000001, 3.2985300705540595e-13),
(4500., 4519.8375000001, 3.3603725177471305e-13),
(4500., 4619.8375000001, 3.4221922637067466e-13),
(4500., 4719.837500000101, 3.483990110417133e-13),
(4500., 4819.8375000001, 3.545766811416017e-13),
(4500., 4919.8375000001, 3.607523075814924e-13),
(4500., 5019.8375000001, 3.669259571903877e-13),
(4500., 5119.8375000001, 3.730976930391235e-13),
(4500., 5219.837500000101, 3.792675747322321e-13),
(4500., 5319.8375000001, 3.8543565867145097e-13),
(4500., 5419.8375000001, 3.916019982941424e-13),
(4500., 5519.8375000001, 3.977666442894538e-13),
(4500., 5619.837500000101, 4.0392964479468764e-13),
(4500., 5719.837500000101, 4.1009104557403147e-13),
(4500., 5819.8375000001, 4.162508901815339e-13),
(4500., 5919.8375000001, 4.2240922010997835e-13),
(4500., 6019.8375000001, 4.285660749271084e-13),
(4500., 6119.837500000101, 4.3472149240048643e-13),
(4500., 6219.837500000101, 4.4087550861211664e-13),
(4500., 6319.8375000001, 4.4702815806383534e-13),
(4500., 6419.8375000001, 4.5317947377435693e-13),
(4500., 6519.8375000001, 4.593294873687658e-13),
(4500., 6619.8375000001015, 4.654782291611583e-13),
(4500., 6719.8375000001, 4.716257282310628e-13),
(4500., 6819.8375000001, 4.777720124942e-13),
(4500., 6919.8375000001, 4.839171087680841e-13),
(4500., 7019.8375000001, 4.900610428329213e-13),
(4500., 7119.8375000001015, 4.962038394882025e-13),
(4500., 7219.8375000001, 5.023455226053665e-13),
(4500., 7319.8375000001, 5.084861151768531e-13),
(4500., 7419.8375000001015, 5.14625639361848e-13),
(4500., 7519.8375000001, 5.207641165289877e-13),
(4500., 7619.8375000001, 5.26901567296268e-13),
(4500., 7719.8375000001, 5.330380115683761e-13),
(4500., 7819.8375000001, 5.391734685716474e-13),
(4500., 7919.8375000001015, 5.453079568868296e-13),
(4500., 8019.8375000001, 5.5144149447982e-13),
(4500., 8119.8375000001015, 5.575740987305273e-13),
(4500., 8219.8375000001, 5.637057864599968e-13),
(4500., 8319.8375000001, 5.698365739559246e-13),
(4500., 8419.837500000101, 5.75966476996677e-13),
(4500., 8519.8375000001, 5.820955108739215e-13),
(4500., 8619.837500000101, 5.88223690413966e-13),
(4500., 8719.8375000001, 5.943510299978949e-13),
(4500., 8819.8375000001, 6.004775435805871e-13),
(4500., 8919.837500000101, 6.066032447086868e-13),
(4500., 9019.8375000001, 6.127281465376013e-13),
(4500., 9119.837500000101, 6.188522618475872e-13),
(4500., 9219.8375000001, 6.249756030589848e-13),
(4500., 9319.8375000001, 6.310981822466563e-13),
(4500., 9419.837500000101, 6.372200111536775e-13),
(4500., 9519.8375000001, 6.4334110120433e-13),
(4500., 9619.837500000101, 6.49461463516438e-13),
(4500., 9719.8375000001, 6.555811089130887e-13),
(4500., 9819.8375000001, 6.617000479337754e-13),
(4500., 9919.837500000101, 6.678182908449962e-13),
(4500., 9969.8375000001, 6.708771543956945e-13),
(5000., 2571.0261431510585, 2.3659222105845664e-13),
(5000., 2595.260370333917, 2.3827298230040685e-13),
(5000., 2621.832672040302, 2.401154684154414e-13),
(5000., 2650.968621482691, 2.4213520472881836e-13),
(5000., 2682.9155547702017, 2.44349201420718e-13),
(5000., 2717.9446705535975, 2.467760948531516e-13),
(5000., 2756.3533322402664, 2.4943630230762134e-13),
(5000., 2798.4675923227387, 2.5235219141574794e-13),
(5000., 2844.644960249873, 2.555482656914256e-13),
(5000., 2895.2774373372577, 2.5905136771226696e-13),
(5000., 2950.7948444802937, 2.628909016513598e-13),
(5000., 3011.668470919037, 2.670990770289e-13),
(5000., 3078.4150750292847, 2.7171117573836213e-13),
(5000., 3151.601271102771, 2.767658446048522e-13),
(5000., 3231.84833935601, 2.8230541595551415e-13),
(5000., 3319.8375000001, 2.8837625892479886e-13),
(5000., 3419.8375000001, 2.9527194993505807e-13),
(5000., 3519.8375000001, 3.021637506646736e-13),
(5000., 3619.8375000001, 3.090518519063719e-13),
(5000., 3719.8375000001, 3.159364289605202e-13),
(5000., 3819.8375000001, 3.228176433202149e-13),
(5000., 3919.8375000001, 3.296956441322068e-13),
(5000., 4019.8375000001006, 3.3657056946839174e-13),
(5000., 4119.8375000001, 3.434425474365177e-13),
(5000., 4219.8375000001, 3.5031169715385576e-13),
(5000., 4319.8375000001, 3.571781296036106e-13),
(5000., 4419.8375000001, 3.6404194839061046e-13),
(5000., 4519.8375000001, 3.7090325041016826e-13),
(5000., 4619.8375000001, 3.7776212644183025e-13),
(5000., 4719.837500000101, 3.846186616779279e-13),
(5000., 4819.8375000001, 3.914729361953619e-13),
(5000., 4919.8375000001, 3.9832502537780383e-13),
(5000., 5019.8375000001, 4.0517500029446245e-13),
(5000., 5119.8375000001, 4.120229280406952e-13),
(5000., 5219.837500000101, 4.188688720450088e-13),
(5000., 5319.8375000001, 4.2571289234637493e-13),
(5000., 5419.8375000001, 4.3255504584526393e-13),
(5000., 5519.8375000001, 4.393953865313493e-13),
(5000., 5619.837500000101, 4.462339656904587e-13),
(5000., 5719.837500000101, 4.5307083209301926e-13),
(5000., 5819.8375000001, 4.599060321659654e-13),
(5000., 5919.8375000001, 4.667396101498381e-13),
(5000., 6019.8375000001, 4.735716082425942e-13),
(5000., 6119.837500000101, 4.804020667314694e-13),
(5000., 6219.837500000101, 4.872310241140774e-13),
(5000., 6319.8375000001, 4.940585172097955e-13),
(5000., 6419.8375000001, 5.008845812623695e-13),
(5000., 6519.8375000001, 5.077092500345643e-13),
(5000., 6619.8375000001015, 5.145325558956001e-13),
(5000., 6719.8375000001, 5.213545299020325e-13),
(5000., 6819.8375000001, 5.281752018726674e-13),
(5000., 6919.8375000001, 5.349946004580348e-13),
(5000., 7019.8375000001, 5.418127532049037e-13),
(5000., 7119.8375000001015, 5.486296866162516e-13),
(5000., 7219.8375000001, 5.554454262070883e-13),
(5000., 7319.8375000001, 5.622599965564657e-13),
(5000., 7419.8375000001015, 5.690734213559954e-13),
(5000., 7519.8375000001, 5.758857234551535e-13),
(5000., 7619.8375000001, 5.826969249036289e-13),
(5000., 7719.8375000001, 5.895070469909496e-13),
(5000., 7819.8375000001, 5.963161102835959e-13),
(5000., 7919.8375000001015, 6.031241346597948e-13),
(5000., 8019.8375000001, 6.099311393421687e-13),
(5000., 8119.8375000001015, 6.167371429284009e-13),
(5000., 8219.8375000001, 6.2354216342006e-13),
(5000., 8319.8375000001, 6.303462182497214e-13),
(5000., 8419.837500000101, 6.371493243065028e-13),
(5000., 8519.8375000001, 6.439514979601297e-13),
(5000., 8619.837500000101, 6.50752755083632e-13),
(5000., 8719.8375000001, 6.575531110747658e-13),
(5000., 8819.8375000001, 6.643525808762476e-13),
(5000., 8919.837500000101, 6.711511789948807e-13),
(5000., 9019.8375000001, 6.779489195196474e-13),
(5000., 9119.837500000101, 6.847458161388351e-13),
(5000., 9219.8375000001, 6.915418821562576e-13),
(5000., 9319.8375000001, 6.983371305066326e-13),
(5000., 9419.837500000101, 7.051315737701646e-13),
(5000., 9519.8375000001, 7.119252241863871e-13),
(5000., 9619.837500000101, 7.187180936673076e-13),
(5000., 9719.8375000001, 7.255101938098977e-13),
(5000., 9819.8375000001, 7.323015359079704e-13),
(5000., 9919.837500000101, 7.390921309634786e-13),
(5000., 9969.8375000001, 7.424871517112457e-13),
(5500., 2571.0261431510585, 2.5820207009976846e-13),
(5500., 2595.260370333917, 2.600478099627329e-13),
(5500., 2621.832672040302, 2.620711679300989e-13),
(5500., 2650.968621482691, 2.642891983405653e-13),
(5500., 2682.9155547702017, 2.6672058715148336e-13),
(5500., 2717.9446705535975, 2.693858073066944e-13),
(5500., 2756.3533322402664, 2.7230728885425105e-13),
(5500., 2798.4675923227387, 2.755096052241945e-13),
(5500., 2844.644960249873, 2.7901967721533187e-13),
(5500., 2895.2774373372577, 2.828669963928481e-13),
(5500., 2950.7948444802937, 2.8708386976690096e-13),
(5500., 3011.668470919037, 2.9170568780745866e-13),
(5500., 3078.4150750292847, 2.967712180539546e-13),
(5500., 3151.601271102771, 3.0232292680133673e-13),
(5500., 3231.84833935601, 3.084073315883082e-13),
(5500., 3319.8375000001, 3.150753874806108e-13),
(5500., 3419.8375000001, 3.2264958768726645e-13),
(5500., 3519.8375000001, 3.302196679258623e-13),
(5500., 3619.8375000001, 3.3778582884056806e-13),
(5500., 3719.8375000001, 3.4534825488731495e-13),
(5500., 3819.8375000001, 3.529071160846263e-13),
(5500., 3919.8375000001, 3.604625695327407e-13),
(5500., 4019.8375000001006, 3.6801476073675e-13),
(5500., 4119.8375000001, 3.7556382476325096e-13),
(5500., 4219.8375000001, 3.8310988725498597e-13),
(5500., 4319.8375000001, 3.906530653238723e-13),
(5500., 4419.8375000001, 3.981934683394971e-13),
(5500., 4519.8375000001, 4.0573119862743374e-13),
(5500., 4619.8375000001, 4.132663520894934e-13),
(5500., 4719.837500000101, 4.207990187561767e-13),
(5500., 4819.8375000001, 4.2832928328005237e-13),
(5500., 4919.8375000001, 4.3585722537751034e-13),
(5500., 5019.8375000001, 4.433829202252645e-13),
(5500., 5119.8375000001, 4.5090643881708364e-13),
(5500., 5219.837500000101, 4.584278482854688e-13),
(5500., 5319.8375000001, 4.659472121923563e-13),
(5500., 5419.8375000001, 4.734645907923827e-13),
(5500., 5519.8375000001, 4.809800412717831e-13),
(5500., 5619.837500000101, 4.884936179656043e-13),
(5500., 5719.837500000101, 4.960053725555702e-13),
(5500., 5819.8375000001, 5.035153542506522e-13),
(5500., 5919.8375000001, 5.110236099521448e-13),
(5500., 6019.8375000001, 5.185301844048314e-13),
(5500., 6119.837500000101, 5.260351203356381e-13),
(5500., 6219.837500000101, 5.335384585810139e-13),
(5500., 6319.8375000001, 5.41040238204131e-13),
(5500., 6419.8375000001, 5.485404966028797e-13),
(5500., 6519.8375000001, 5.560392696095219e-13),
(5500., 6619.8375000001015, 5.635365915827769e-13),
(5500., 6719.8375000001, 5.710324954930258e-13),
(5500., 6819.8375000001, 5.785270130012545e-13),
(5500., 6919.8375000001, 5.860201745322845e-13),
(5500., 7019.8375000001, 5.935120093427918e-13),
(5500., 7119.8375000001015, 6.010025455845525e-13),
(5500., 7219.8375000001, 6.0849181036333e-13),
(5500., 7319.8375000001, 6.15979829793752e-13),
(5500., 7419.8375000001015, 6.23466629050516e-13),
(5500., 7519.8375000001, 6.309522324162135e-13),
(5500., 7619.8375000001, 6.38436663326046e-13),
(5500., 7719.8375000001, 6.459199444096727e-13),
(5500., 7819.8375000001, 6.53402097530416e-13),
(5500., 7919.8375000001015, 6.608831438220218e-13),
(5500., 8019.8375000001, 6.683631037231635e-13),
(5500., 8119.8375000001015, 6.758419970098533e-13),
(5500., 8219.8375000001, 6.833198428259155e-13),
(5500., 8319.8375000001, 6.90796659711664e-13),
(5500., 8419.837500000101, 6.982724656309078e-13),
(5500., 8519.8375000001, 7.057472779964075e-13),
(5500., 8619.837500000101, 7.132211136938863e-13),
(5500., 8719.8375000001, 7.206939891046973e-13),
(5500., 8819.8375000001, 7.281659201272378e-13),
(5500., 8919.837500000101, 7.356369221971942e-13),
(5500., 9019.8375000001, 7.431070103066946e-13),
(5500., 9119.837500000101, 7.505761990224426e-13),
(5500., 9219.8375000001, 7.580445025028956e-13),
(5500., 9319.8375000001, 7.655119345145504e-13),
(5500., 9419.837500000101, 7.729785084473918e-13),
(5500., 9519.8375000001, 7.804442373295563e-13),
(5500., 9619.837500000101, 7.879091338412611e-13),
(5500., 9719.8375000001, 7.953732103280395e-13),
(5500., 9819.8375000001, 8.028364788133292e-13),
(5500., 9919.837500000101, 8.102989510104487e-13),
(5500., 9969.8375000001, 8.140298920793894e-13),
(6000., 2571.0261431510585, 2.7979005958464257e-13),
(6000., 2595.260370333917, 2.818006133414218e-13),
(6000., 2621.832672040302, 2.8400466323225837e-13),
(6000., 2650.968621482691, 2.8642079126896743e-13),
(6000., 2682.9155547702017, 2.8906935773823785e-13),
(6000., 2717.9446705535975, 2.9197267060344835e-13),
(6000., 2756.3533322402664, 2.9515517099528117e-13),
(6000., 2798.4675923227387, 2.986436363292758e-13),
(6000., 2844.644960249873, 3.024674027396751e-13),
(6000., 2895.2774373372577, 3.0665860868548335e-13),
(6000., 2950.7948444802937, 3.1125246176803136e-13),
(6000., 3011.668470919037, 3.1628753100101374e-13),
(6000., 3078.4150750292847, 3.2180606699549385e-13),
(6000., 3151.601271102771, 3.278543527653912e-13),
(6000., 3231.84833935601, 3.344830881251591e-13),
(6000., 3319.8375000001, 3.4174781094253405e-13),
(6000., 3419.8375000001, 3.4999990637408105e-13),
(6000., 3519.8375000001, 3.582476588332373e-13),
(6000., 3619.8375000001, 3.6649127853270015e-13),
(6000., 3719.8375000001, 3.747309588216609e-13),
(6000., 3819.8375000001, 3.8296687800026274e-13),
(6000., 3919.8375000001, 3.911992008950851e-13),
(6000., 4019.8375000001006, 3.994280802323252e-13),
(6000., 4119.8375000001, 4.0765365783898844e-13),
(6000., 4219.8375000001, 4.158760656972607e-13),
(6000., 4319.8375000001, 4.2409542687306277e-13),
(6000., 4419.8375000001, 4.3231185633638016e-13),
(6000., 4519.8375000001, 4.405254616881703e-13),
(6000., 4619.8375000001, 4.48736343806347e-13),
(6000., 4719.837500000101, 4.569445974214402e-13),
(6000., 4819.8375000001, 4.651503116309492e-13),
(6000., 4919.8375000001, 4.733535703600882e-13),
(6000., 5019.8375000001, 4.815544527755214e-13),
(6000., 5119.8375000001, 4.897530336577555e-13),
(6000., 5219.837500000101, 4.979493837370799e-13),
(6000., 5319.8375000001, 5.0614356999728e-13),
(6000., 5419.8375000001, 5.143356559507887e-13),
(6000., 5519.8375000001, 5.22525701888467e-13),
(6000., 5619.837500000101, 5.30713765106789e-13),
(6000., 5719.837500000101, 5.388999001148664e-13),
(6000., 5819.8375000001, 5.47084158823439e-13),
(6000., 5919.8375000001, 5.55266590717704e-13),
(6000., 6019.8375000001, 5.634472430156326e-13),
(6000., 6119.837500000101, 5.716261608132266e-13),
(6000., 6219.837500000101, 5.798033872180048e-13),
(6000., 6319.8375000001, 5.879789634718545e-13),
(6000., 6419.8375000001, 5.961529290642682e-13),
(6000., 6519.8375000001, 6.043253218368599e-13),
(6000., 6619.8375000001015, 6.124961780799699e-13),
(6000., 6719.8375000001, 6.206655326220753e-13),
(6000., 6819.8375000001, 6.288334189126473e-13),
(6000., 6919.8375000001, 6.369998690990345e-13),
(6000., 7019.8375000001, 6.451649140978871e-13),
(6000., 7119.8375000001015, 6.533285836615904e-13),
(6000., 7219.8375000001, 6.614909064401255e-13),
(6000., 7319.8375000001, 6.696519100387366e-13),
(6000., 7419.8375000001015, 6.778116210717471e-13),
(6000., 7519.8375000001, 6.859700652128348e-13),
(6000., 7619.8375000001, 6.941272672420467e-13),
(6000., 7719.8375000001, 7.022832510898083e-13),
(6000., 7819.8375000001, 7.104380398781602e-13),
(6000., 7919.8375000001015, 7.185916559594322e-13),
(6000., 8019.8375000001, 7.267441209525468e-13),
(6000., 8119.8375000001015, 7.348954557771298e-13),
(6000., 8219.8375000001, 7.43045680685585e-13),
(6000., 8319.8375000001, 7.51194815293284e-13),
(6000., 8419.837500000101, 7.593428786070009e-13),
(6000., 8519.8375000001, 7.674898890517186e-13),
(6000., 8619.837500000101, 7.756358644959191e-13),
(6000., 8719.8375000001, 7.837808222754601e-13),
(6000., 8819.8375000001, 7.919247792161359e-13),
(6000., 8919.837500000101, 8.000677516550087e-13),
(6000., 9019.8375000001, 8.08209755460593e-13),
(6000., 9119.837500000101, 8.163508060519671e-13),
(6000., 9219.8375000001, 8.24490918416881e-13),
(6000., 9319.8375000001, 8.326301071289256e-13),
(6000., 9419.837500000101, 8.407683863638208e-13),
(6000., 9519.8375000001, 8.489057699148789e-13),
(6000., 9619.837500000101, 8.570422712076932e-13),
(6000., 9719.8375000001, 8.651779033140993e-13),
(6000., 9819.8375000001, 8.73312678965453e-13),
(6000., 9919.837500000101, 8.814466105652657e-13),
(6000., 9969.8375000001, 8.855132636352836e-13),
(6500., 2548.9242652768776, 2.993742309991591e-13),
(6500., 2571.0261431510585, 3.013584425485233e-13),
(6500., 2595.260370333917, 3.035336635564075e-13),
(6500., 2621.832672040302, 3.059182451998918e-13),
(6500., 2650.968621482691, 3.0853229597189756e-13),
(6500., 2682.9155547702017, 3.1139784920093736e-13),
(6500., 2717.9446705535975, 3.1453904648074595e-13),
(6500., 2756.3533322402664, 3.1798233852742785e-13),
(6500., 2798.4675923227387, 3.217567051302507e-13),
(6500., 2844.644960249873, 3.258938960258577e-13),
(6500., 2895.2774373372577, 3.3042869470592235e-13),
(6500., 2950.7948444802937, 3.3539920736669687e-13),
(6500., 3011.668470919037, 3.4084717942713813e-13),
(6500., 3078.4150750292847, 3.468183422820319e-13),
(6500., 3151.601271102771, 3.5336279321956525e-13),
(6500., 3231.84833935601, 3.605354117209605e-13),
(6500., 3319.8375000001, 3.683963156750609e-13),
(6500., 3419.8375000001, 3.77325760090824e-13),
(6500., 3519.8375000001, 3.8625064449982647e-13),
(6500., 3619.8375000001, 3.951711884285856e-13),
(6500., 3719.8375000001, 4.0408759388355117e-13),
(6500., 3819.8375000001, 4.130000472272586e-13),
(6500., 3919.8375000001, 4.2190872080849786e-13),
(6500., 4019.8375000001006, 4.3081377438407565e-13),
(6500., 4119.8375000001, 4.3971535636326237e-13),
(6500., 4219.8375000001, 4.4861360490076917e-13),
(6500., 4319.8375000001, 4.57508648859831e-13),
(6500., 4419.8375000001, 4.66400608663489e-13),
(6500., 4519.8375000001, 4.75289597049303e-13),
(6500., 4619.8375000001, 4.841757197403684e-13),
(6500., 4719.837500000101, 4.930590760435566e-13),
(6500., 4819.8375000001, 5.019397593842803e-13),
(6500., 4919.8375000001, 5.108178577857247e-13),
(6500., 5019.8375000001, 5.196934542993563e-13),
(6500., 5119.8375000001, 5.285666273925649e-13),
(6500., 5219.837500000101, 5.374374512984904e-13),
(6500., 5319.8375000001, 5.463059963324044e-13),
(6500., 5419.8375000001, 5.551723291784399e-13),
(6500., 5519.8375000001, 5.640365131499671e-13),
(6500., 5619.837500000101, 5.72898608426494e-13),
(6500., 5719.837500000101, 5.817586722696101e-13),
(6500., 5819.8375000001, 5.906167592201794e-13),
(6500., 5919.8375000001, 5.994729212787235e-13),
(6500., 6019.8375000001, 6.083272080707028e-13),
(6500., 6119.837500000101, 6.17179666998207e-13),
(6500., 6219.837500000101, 6.260303433793872e-13),
(6500., 6319.8375000001, 6.348792805768173e-13),
(6500., 6419.8375000001, 6.437265201158327e-13),
(6500., 6519.8375000001, 6.525721017937872e-13),
(6500., 6619.8375000001015, 6.614160637810601e-13),
(6500., 6719.8375000001, 6.70258442714562e-13),
(6500., 6819.8375000001, 6.790992737844087e-13),
(6500., 6919.8375000001, 6.879385908143602e-13),
(6500., 7019.8375000001, 6.967764263365655e-13),
(6500., 7119.8375000001015, 7.056128116610976e-13),
(6500., 7219.8375000001, 7.144477769407148e-13),
(6500., 7319.8375000001, 7.232813512312444e-13),
(6500., 7419.8375000001015, 7.321135625479428e-13),
(6500., 7519.8375000001, 7.409444379181572e-13),
(6500., 7619.8375000001, 7.497740034305811e-13),
(6500., 7719.8375000001, 7.586022842813687e-13),
(6500., 7819.8375000001, 7.674293048173502e-13),
(6500., 7919.8375000001015, 7.762550885765697e-13),
(6500., 8019.8375000001, 7.850796583263421e-13),
(6500., 8119.8375000001015, 7.93903036099019e-13),
(6500., 8219.8375000001, 8.027252432256227e-13),
(6500., 8319.8375000001, 8.115463003675092e-13),
(6500., 8419.837500000101, 8.203662275461948e-13),
(6500., 8519.8375000001, 8.291850441714783e-13),
(6500., 8619.837500000101, 8.380027690679754e-13),
(6500., 8719.8375000001, 8.468194205001742e-13),
(6500., 8819.8375000001, 8.556350161961129e-13),
(6500., 8919.837500000101, 8.644495733697689e-13),
(6500., 9019.8375000001, 8.732631087422475e-13),
(6500., 9119.837500000101, 8.820756385618465e-13),
(6500., 9219.8375000001, 8.90887178623069e-13),
(6500., 9319.8375000001, 8.996977442846528e-13),
(6500., 9419.837500000101, 9.085073504866766e-13),
(6500., 9519.8375000001, 9.173160117668008e-13),
(6500., 9619.837500000101, 9.26123742275698e-13),
(6500., 9719.8375000001, 9.34930555791719e-13),
(6500., 9819.8375000001, 9.437364657348434e-13),
(6500., 9919.837500000101, 9.525414851799556e-13),
(6500., 9969.8375000001, 9.569436649604363e-13),
(7000., 2548.9242652768776, 3.2077480797268835e-13),
(7000., 2571.0261431510585, 3.2290909439960615e-13),
(7000., 2595.260370333917, 3.2524885089853246e-13),
(7000., 2621.832672040302, 3.2781382038287717e-13),
(7000., 2650.968621482691, 3.3062563675649436e-13),
(7000., 2682.9155547702017, 3.3370800523388274e-13),
(7000., 2717.9446705535975, 3.370868997921106e-13),
(7000., 2756.3533322402664, 3.4079077938880243e-13),
(7000., 2798.4675923227387, 3.448508247403149e-13),
(7000., 2844.644960249873, 3.4930119763031073e-13),
(7000., 2895.2774373372577, 3.5417932491287e-13),
(7000., 2950.7948444802937, 3.5952620958775775e-13),
(7000., 3011.668470919037, 3.6538677156025795e-13),
(7000., 3078.4150750292847, 3.718102209559241e-13),
(7000., 3151.601271102771, 3.788504671436291e-13),
(7000., 3231.84833935601, 3.8656656693042523e-13),
(7000., 3319.8375000001, 3.9502321573109435e-13),
(7000., 3419.8375000001, 4.0462951856662015e-13),
(7000., 3519.8375000001, 4.142310497398257e-13),
(7000., 3619.8375000001, 4.2382803786007853e-13),
(7000., 3719.8375000001, 4.3342069337719285e-13),
(7000., 3819.8375000001, 4.4300921051750545e-13),
(7000., 3919.8375000001, 4.5259376896719034e-13),
(7000., 4019.8375000001006, 4.621745353412604e-13),
(7000., 4119.8375000001, 4.717516644700969e-13),
(7000., 4219.8375000001, 4.813253005299984e-13),
(7000., 4319.8375000001, 4.90895578039881e-13),
(7000., 4419.8375000001, 5.004626227427061e-13),
(7000., 4519.8375000001, 5.100265523872803e-13),
(7000., 4619.8375000001, 5.195874774236645e-13),
(7000., 4719.837500000101, 5.291455016234228e-13),
(7000., 4819.8375000001, 5.387007226342847e-13),
(7000., 4919.8375000001, 5.482532324774012e-13),
(7000., 5019.8375000001, 5.578031179942094e-13),
(7000., 5119.8375000001, 5.673504612489469e-13),
(7000., 5219.837500000101, 5.768953398920236e-13),
(7000., 5319.8375000001, 5.864378274887607e-13),
(7000., 5419.8375000001, 5.959779938174155e-13),
(7000., 5519.8375000001, 6.055159051398952e-13),
(7000., 5619.837500000101, 6.150516244481365e-13),
(7000., 5719.837500000101, 6.245852116887522e-13),
(7000., 5819.8375000001, 6.341167239682296e-13),
(7000., 5919.8375000001, 6.43646215740683e-13),
(7000., 6019.8375000001, 6.531737389799344e-13),
(7000., 6119.837500000101, 6.626993433374802e-13),
(7000., 6219.837500000101, 6.722230762877296e-13),
(7000., 6319.8375000001, 6.817449832617391e-13),
(7000., 6419.8375000001, 6.91265107770536e-13),
(7000., 6519.8375000001, 7.007834915189976e-13),
(7000., 6619.8375000001015, 7.103001745111576e-13),
(7000., 6719.8375000001, 7.198151951477091e-13),
(7000., 6819.8375000001, 7.293285903164026e-13),
(7000., 6919.8375000001, 7.388403954759564e-13),
(7000., 7019.8375000001, 7.483506447340421e-13),
(7000., 7119.8375000001015, 7.578593709198468e-13),
(7000., 7219.8375000001, 7.673666056516661e-13),
(7000., 7319.8375000001, 7.768723793999383e-13),
(7000., 7419.8375000001015, 7.863767215460878e-13),
(7000., 7519.8375000001, 7.958796604375167e-13),
(7000., 7619.8375000001, 8.053812234390468e-13),
(7000., 7719.8375000001, 8.148814369810882e-13),
(7000., 7819.8375000001, 8.243803266047872e-13),
(7000., 7919.8375000001015, 8.338779170043806e-13),
(7000., 8019.8375000001, 8.433742320669676e-13),
(7000., 8119.8375000001015, 8.528692949098875e-13),
(7000., 8219.8375000001, 8.623631279158785e-13),
(7000., 8319.8375000001, 8.718557527661764e-13),
(7000., 8419.837500000101, 8.813471904717009e-13),
(7000., 8519.8375000001, 8.908374614024609e-13),
(7000., 8619.837500000101, 9.003265853153037e-13),
(7000., 8719.8375000001, 9.098145813801216e-13),
(7000., 8819.8375000001, 9.193014682046173e-13),
(7000., 8919.837500000101, 9.287872638577277e-13),
(7000., 9019.8375000001, 9.382719858917914e-13),
(7000., 9119.837500000101, 9.477556513635433e-13),
(7000., 9219.8375000001, 9.572382768540107e-13),
(7000., 9319.8375000001, 9.667198784873818e-13),
(7000., 9419.837500000101, 9.7620047194891e-13),
(7000., 9519.8375000001, 9.85680072501915e-13),
(7000., 9619.837500000101, 9.951586950039345e-13),
(7000., 9719.8375000001, 1.004636353922079e-12),
(7000., 9819.8375000001, 1.0141130633476396e-12),
(7000., 9919.837500000101, 1.023588837009988e-12),
(7000., 9969.8375000001, 1.0283263771247128e-12),
(7500., 2548.9242652768776, 3.421593452617799e-13),
(7500., 2571.0261431510585, 3.4444359734498864e-13),
(7500., 2595.260370333917, 3.469477700070296e-13),
(7500., 2621.832672040302, 3.4969299700174595e-13),
(7500., 2650.968621482691, 3.527024366753753e-13),
(7500., 2682.9155547702017, 3.5600146508238137e-13),
(7500., 2717.9446705535975, 3.596178874546875e-13),
(7500., 2756.3533322402664, 3.635821697753558e-13),
(7500., 2798.4675923227387, 3.679276923788549e-13),
(7500., 2844.644960249873, 3.726910276885687e-13),
(7500., 2895.2774373372577, 3.779122444098139e-13),
(7500., 2950.7948444802937, 3.836352407251619e-13),
(7500., 3011.668470919037, 3.8990810929020805e-13),
(7500., 3078.4150750292847, 3.967835371040702e-13),
(7500., 3151.601271102771, 4.0431924363192977e-13),
(7500., 3231.84833935601, 4.1257846088901367e-13),
(7500., 3319.8375000001, 4.2163045955887154e-13),
(7500., 3419.8375000001, 4.3191317671536866e-13),
(7500., 3519.8375000001, 4.4219091543609417e-13),
(7500., 3619.8375000001, 4.524639132024889e-13),
(7500., 3719.8375000001, 4.627323887126254e-13),
(7500., 3819.8375000001, 4.729965438755722e-13),
(7500., 3919.8375000001, 4.832565655464357e-13),
(7500., 4019.8375000001006, 4.935126270413665e-13),
(7500., 4119.8375000001, 5.037648894650909e-13),
(7500., 4219.8375000001, 5.140135028780801e-13),
(7500., 4319.8375000001, 5.242586073260312e-13),
(7500., 4419.8375000001, 5.345003337506965e-13),
(7500., 4519.8375000001, 5.447388047981124e-13),
(7500., 4619.8375000001, 5.549741355378121e-13),
(7500., 4719.837500000101, 5.65206434104558e-13),
(7500., 4819.8375000001, 5.75435802272429e-13),
(7500., 4919.8375000001, 5.856623359696767e-13),
(7500., 5019.8375000001, 5.958861257415651e-13),
(7500., 5119.8375000001, 6.061072571674102e-13),
(7500., 5219.837500000101, 6.163258112371843e-13),
(7500., 5319.8375000001, 6.265418646923285e-13),
(7500., 5419.8375000001, 6.367554903348127e-13),
(7500., 5519.8375000001, 6.46966757307952e-13),
(7500., 5619.837500000101, 6.571757313520486e-13),
(7500., 5719.837500000101, 6.673824750375458e-13),
(7500., 5819.8375000001, 6.775870479780475e-13),
(7500., 5919.8375000001, 6.877895070252768e-13),
(7500., 6019.8375000001, 6.979899064478001e-13),
(7500., 6119.837500000101, 7.081882980951306e-13),
(7500., 6219.837500000101, 7.183847315486415e-13),
(7500., 6319.8375000001, 7.28579254260554e-13),
(7500., 6419.8375000001, 7.387719116821318e-13),
(7500., 6519.8375000001, 7.489627473820819e-13),
(7500., 6619.8375000001015, 7.591518031560613e-13),
(7500., 6719.8375000001, 7.693391191280898e-13),
(7500., 6819.8375000001, 7.795247338445877e-13),
(7500., 6919.8375000001, 7.8970868436168e-13),
(7500., 7019.8375000001, 7.998910063263508e-13),
(7500., 7119.8375000001015, 8.10071734051965e-13),
(7500., 7219.8375000001, 8.202509005886291e-13),
(7500., 7319.8375000001, 8.304285377888167e-13),
(7500., 7419.8375000001015, 8.406046763686411e-13),
(7500., 7519.8375000001, 8.507793459651231e-13),
(7500., 7619.8375000001, 8.609525751897712e-13),
(7500., 7719.8375000001, 8.711243916787587e-13),
(7500., 7819.8375000001, 8.812948221399602e-13),
(7500., 7919.8375000001015, 8.914638923970838e-13),
(7500., 8019.8375000001, 9.016316274311165e-13),
(7500., 8119.8375000001015, 9.117980514192807e-13),
(7500., 8219.8375000001, 9.219631877716802e-13),
(7500., 8319.8375000001, 9.32127059165807e-13),
(7500., 8419.837500000101, 9.42289687579052e-13),
(7500., 8519.8375000001, 9.52451094319368e-13),
(7500., 8619.837500000101, 9.626113000542054e-13),
(7500., 8719.8375000001, 9.727703248378432e-13),
(7500., 8819.8375000001, 9.8292818813722e-13),
(7500., 8919.837500000101, 9.93084908856366e-13),
(7500., 9019.8375000001, 1.0032405053595297e-12),
(7500., 9119.837500000101, 1.013394995493081e-12),
(7500., 9219.8375000001, 1.0235483966062701e-12),
(7500., 9319.8375000001, 1.0337007255709177e-12),
(7500., 9419.837500000101, 1.0438519988000982e-12),
(7500., 9519.8375000001, 1.0540022322658826e-12),
(7500., 9619.837500000101, 1.064151441516198e-12),
(7500., 9719.8375000001, 1.0742996416908552e-12),
(7500., 9819.8375000001, 1.0844468475367958e-12),
(7500., 9919.837500000101, 1.0945930734226062e-12),
(7500., 9969.8375000001, 1.0996658232706227e-12),
(8000., 2548.9242652768776, 3.635291836618051e-13),
(8000., 2571.0261431510585, 3.659633018066592e-13),
(8000., 2595.260370333917, 3.6863178182301653e-13),
(8000., 2621.832672040302, 3.7155714748865684e-13),
(8000., 2650.968621482691, 3.7476408070953046e-13),
(8000., 2682.9155547702017, 3.7827962742683827e-13),
(8000., 2717.9446705535975, 3.8213342309903466e-13),
(8000., 2756.3533322402664, 3.863579396265182e-13),
(8000., 2798.4675923227387, 3.909887557691746e-13),
(8000., 2844.644960249873, 3.96064853307881e-13),
(8000., 2895.2774373372577, 4.0162894142237613e-13),
(8000., 2950.7948444802937, 4.0772781200147714e-13),
(8000., 3011.668470919037, 4.1441272886952314e-13),
(8000., 3078.4150750292847, 4.2173985420726253e-13),
(8000., 3151.601271102771, 4.2977071576842315e-13),
(8000., 3231.84833935601, 4.3857271884724277e-13),
(8000., 3319.8375000001, 4.4821970733977306e-13),
(8000., 3419.8375000001, 4.591784340037524e-13),
(8000., 3519.8375000001, 4.70131979918344e-13),
(8000., 3619.8375000001, 4.8108059124363e-13),
(8000., 3719.8375000001, 4.920244947469599e-13),
(8000., 3819.8375000001, 5.029638998540888e-13),
(8000., 3919.8375000001, 5.138990004346369e-13),
(8000., 4019.8375000001006, 5.248299763619557e-13),
(8000., 4119.8375000001, 5.357569948806622e-13),
(8000., 4219.8375000001, 5.466802118095519e-13),
(8000., 4319.8375000001, 5.57599772603084e-13),
(8000., 4419.8375000001, 5.685158132909279e-13),
(8000., 4519.8375000001, 5.794284613120134e-13),
(8000., 4619.8375000001, 5.903378362570029e-13),
(8000., 4719.837500000101, 6.012440505310223e-13),
(8000., 4819.8375000001, 6.121472099467405e-13),
(8000., 4919.8375000001, 6.23047414256434e-13),
(8000., 5019.8375000001, 6.339447576304486e-13),
(8000., 5119.8375000001, 6.448393290884473e-13),
(8000., 5219.837500000101, 6.557312128889577e-13),
(8000., 5319.8375000001, 6.666204888819973e-13),
(8000., 5419.8375000001, 6.775072328289294e-13),
(8000., 5519.8375000001, 6.883915166931656e-13),
(8000., 5619.837500000101, 6.99273408904872e-13),
(8000., 5719.837500000101, 7.101529746024476e-13),
(8000., 5819.8375000001, 7.210302758531999e-13),
(8000., 5919.8375000001, 7.319053718553556e-13),
(8000., 6019.8375000001, 7.427783191232878e-13),
(8000., 6119.837500000101, 7.536491716576269e-13),
(8000., 6219.837500000101, 7.645179811017275e-13),
(8000., 6319.8375000001, 7.753847968858006e-13),
(8000., 6419.8375000001, 7.862496663598762e-13),
(8000., 6519.8375000001, 7.971126349166297e-13),
(8000., 6619.8375000001015, 8.079737461050026e-13),
(8000., 6719.8375000001, 8.188330417354411e-13),
(8000., 6819.8375000001, 8.29690561977498e-13),
(8000., 6919.8375000001, 8.405463454504604e-13),
(8000., 7019.8375000001, 8.514004293076054e-13),
(8000., 7119.8375000001015, 8.622528493146192e-13),
(8000., 7219.8375000001, 8.731036399226691e-13),
(8000., 7319.8375000001, 8.839528343365656e-13),
(8000., 7419.8375000001015, 8.948004645784122e-13),
(8000., 7519.8375000001, 9.056465615471031e-13),
(8000., 7619.8375000001, 9.164911550739965e-13),
(8000., 7719.8375000001, 9.27334273975058e-13),
(8000., 7819.8375000001, 9.38175946099747e-13),
(8000., 7919.8375000001015, 9.490161983768872e-13),
(8000., 8019.8375000001, 9.598550568577539e-13),
(8000., 8119.8375000001015, 9.706925467565732e-13),
(8000., 8219.8375000001, 9.815286924886265e-13),
(8000., 8319.8375000001, 9.923635177061332e-13),
(8000., 8419.837500000101, 1.0031970453320614e-12),
(8000., 8519.8375000001, 1.0140292975920191e-12),
(8000., 8619.837500000101, 1.0248602960443534e-12),
(8000., 8719.8375000001, 1.035690061608581e-12),
(8000., 8819.8375000001, 1.0465186145922636e-12),
(8000., 8919.837500000101, 1.0573459747164267e-12),
(8000., 9019.8375000001, 1.068172161139625e-12),
(8000., 9119.837500000101, 1.0789971924807347e-12),
(8000., 9219.8375000001, 1.089821086840558e-12),
(8000., 9319.8375000001, 1.1006438618223158e-12),
(8000., 9419.837500000101, 1.1114655345510952e-12),
(8000., 9519.8375000001, 1.122286121692319e-12),
(8000., 9619.837500000101, 1.1331056394692964e-12),
(8000., 9719.8375000001, 1.1439241036799092e-12),
(8000., 9819.8375000001, 1.1547415297124868e-12),
(8000., 9919.837500000101, 1.1655579325609187e-12),
(8000., 9969.8375000001, 1.1709657548723915e-12),
(8500., 2528.767113085504, 3.8252855995314817e-13),
(8500., 2548.9242652768776, 3.848854792446643e-13),
(8500., 2571.0261431510585, 3.8746937209314976e-13),
(8500., 2595.260370333917, 3.9030205965503466e-13),
(8500., 2621.832672040302, 3.9340745498340567e-13),
(8500., 2650.968621482691, 3.968117627346544e-13),
(8500., 2682.9155547702017, 4.0054369786279097e-13),
(8500., 2717.9446705535975, 4.046347251100617e-13),
(8500., 2756.3533322402664, 4.0911932127836336e-13),
(8500., 2798.4675923227387, 4.140352624596507e-13),
(8500., 2844.644960249873, 4.1942393861691213e-13),
(8500., 2895.2774373372577, 4.2533069814226146e-13),
(8500., 2950.7948444802937, 4.318052252773214e-13),
(8500., 3011.668470919037, 4.389019535655182e-13),
(8500., 3078.4150750292847, 4.466805188184405e-13),
(8500., 3151.601271102771, 4.552062554214254e-13),
(8500., 3231.84833935601, 4.645507401795188e-13),
(8500., 3319.8375000001, 4.747923883165654e-13),
(8500., 3419.8375000001, 4.864267532645085e-13),
(8500., 3519.8375000001, 4.980557392465719e-13),
(8500., 3619.8375000001, 5.096796009230751e-13),
(8500., 3719.8375000001, 5.212985729656243e-13),
(8500., 3819.8375000001, 5.329128721636183e-13),
(8500., 3919.8375000001, 5.445226992589051e-13),
(8500., 4019.8375000001006, 5.561282405494491e-13),
(8500., 4119.8375000001, 5.67729669295938e-13),
(8500., 4219.8375000001, 5.793271469596263e-13),
(8500., 4319.8375000001, 5.909208242951054e-13),
(8500., 4419.8375000001, 6.025108423179334e-13),
(8500., 4519.8375000001, 6.140973331639391e-13),
(8500., 4619.8375000001, 6.256804208544546e-13),
(8500., 4719.837500000101, 6.372602219795944e-13),
(8500., 4819.8375000001, 6.488368463099235e-13),
(8500., 4919.8375000001, 6.604103973453694e-13),
(8500., 5019.8375000001, 6.719809728089807e-13),
(8500., 5119.8375000001, 6.835486650920877e-13),
(8500., 5219.837500000101, 6.951135616565268e-13),
(8500., 5319.8375000001, 7.066757453988361e-13),
(8500., 5419.8375000001, 7.182352949806881e-13),
(8500., 5519.8375000001, 7.297922851292765e-13),
(8500., 5619.837500000101, 7.41346786910904e-13),
(8500., 5719.837500000101, 7.528988679806173e-13),
(8500., 5819.8375000001, 7.644485928103854e-13),
(8500., 5919.8375000001, 7.759960228980201e-13),
(8500., 6019.8375000001, 7.875412169587778e-13),
(8500., 6119.837500000101, 7.990842311013569e-13),
(8500., 6219.837500000101, 8.106251189898085e-13),
(8500., 6319.8375000001, 8.221639319927112e-13),
(8500., 6419.8375000001, 8.337007193208056e-13),
(8500., 6519.8375000001, 8.45235528154161e-13),
(8500., 6619.8375000001015, 8.567684037598266e-13),
(8500., 6719.8375000001, 8.682993896008216e-13),
(8500., 6819.8375000001, 8.798285274372308e-13),
(8500., 6919.8375000001, 8.9135585742009e-13),
(8500., 7019.8375000001, 9.028814181786818e-13),
(8500., 7119.8375000001015, 9.14405246901796e-13),
(8500., 7219.8375000001, 9.259273794134583e-13),
(8500., 7319.8375000001, 9.374478502435792e-13),
(8500., 7419.8375000001015, 9.489666926939348e-13),
(8500., 7519.8375000001, 9.604839388998503e-13),
(8500., 7619.8375000001, 9.719996198879253e-13),
(8500., 7719.8375000001, 9.835137656301052e-13),
(8500., 7819.8375000001, 9.950264050943788e-13),
(8500., 7919.8375000001015, 1.006537566292358e-12),
(8500., 8019.8375000001, 1.0180472763239685e-12),
(8500., 8119.8375000001015, 1.0295555614194662e-12),
(8500., 8219.8375000001, 1.0410624469789694e-12),
(8500., 8319.8375000001, 1.05256795760969e-12),
(8500., 8419.837500000101, 1.0640721171610193e-12),
(8500., 8519.8375000001, 1.0755749487576237e-12),
(8500., 8619.837500000101, 1.0870764748306839e-12),
(8500., 8719.8375000001, 1.0985767171474033e-12),
(8500., 8819.8375000001, 1.1100756968389065e-12),
(8500., 8919.837500000101, 1.1215734344266274e-12),
(8500., 9019.8375000001, 1.1330699498472922e-12),
(8500., 9119.837500000101, 1.1445652624765854e-12),
(8500., 9219.8375000001, 1.1560593911515824e-12),
(8500., 9319.8375000001, 1.1675523541920293e-12),
(8500., 9419.837500000101, 1.1790441694205393e-12),
(8500., 9519.8375000001, 1.190534854181774e-12),
(8500., 9619.837500000101, 1.2020244253606714e-12),
(8500., 9719.8375000001, 1.2135128993997795e-12),
(8500., 9819.8375000001, 1.2250002923157457e-12),
(8500., 9919.837500000101, 1.2364866197150144e-12),
(8500., 9969.8375000001, 1.2422293886144519e-12),
(9000., 2528.767113085504, 4.0373578617124587e-13),
(9000., 2548.9242652768776, 4.0622923770891197e-13),
(9000., 2571.0261431510585, 4.089628210192692e-13),
(9000., 2595.260370333917, 4.1195962409349156e-13),
(9000., 2621.832672040302, 4.1524494856992795e-13),
(9000., 2650.968621482691, 4.188465211094952e-13),
(9000., 2682.9155547702017, 4.227947248735296e-13),
(9000., 2717.9446705535975, 4.2712285301919225e-13),
(9000., 2756.3533322402664, 4.318673863136599e-13),
(9000., 2798.4675923227387, 4.3706829717333467e-13),
(9000., 2844.644960249873, 4.427693826601235e-13),
(9000., 2895.2774373372577, 4.490186292154871e-13),
(9000., 2950.7948444802937, 4.558686121866311e-13),
(9000., 3011.668470919037, 4.633769335002063e-13),
(9000., 3078.4150750292847, 4.716067011696038e-13),
(9000., 3151.601271102771, 4.806270546849316e-13),
(9000., 3231.84833935601, 4.905137407326775e-13),
(9000., 3319.8375000001, 5.013497441277444e-13),
(9000., 3419.8375000001, 5.136594051401748e-13),
(9000., 3519.8375000001, 5.259634927529603e-13),
(9000., 3619.8375000001, 5.382622699613788e-13),
(9000., 3719.8375000001, 5.505559791884578e-13),
(9000., 3819.8375000001, 5.628448444455366e-13),
(9000., 3919.8375000001, 5.751290732149835e-13),
(9000., 4019.8375000001006, 5.874088580966749e-13),
(9000., 4119.8375000001, 5.996843782528117e-13),
(9000., 4219.8375000001, 6.119558006799312e-13),
(9000., 4319.8375000001, 6.242232813322972e-13),
(9000., 4419.8375000001, 6.364869661170187e-13),
(9000., 4519.8375000001, 6.487469917780844e-13),
(9000., 4619.8375000001, 6.610034866838874e-13),
(9000., 4719.837500000101, 6.732565715306343e-13),
(9000., 4819.8375000001, 6.855063599722294e-13),
(9000., 4919.8375000001, 6.977529591856963e-13),
(9000., 5019.8375000001, 7.099964703799311e-13),
(9000., 5119.8375000001, 7.222369892545027e-13),
(9000., 5219.837500000101, 7.344746064143064e-13),
(9000., 5319.8375000001, 7.467094077451042e-13),
(9000., 5419.8375000001, 7.589414747543313e-13),
(9000., 5519.8375000001, 7.711708848809803e-13),
(9000., 5619.837500000101, 7.833977117779007e-13),
(9000., 5719.837500000101, 7.956220255694347e-13),
(9000., 5819.8375000001, 8.078438930869562e-13),
(9000., 5919.8375000001, 8.200633780845699e-13),
(9000., 6019.8375000001, 8.322805414369669e-13),
(9000., 6119.837500000101, 8.444954413211983e-13),
(9000., 6219.837500000101, 8.567081333839273e-13),
(9000., 6319.8375000001, 8.689186708955507e-13),
(9000., 6419.8375000001, 8.811271048924206e-13),
(9000., 6519.8375000001, 8.933334843082665e-13),
(9000., 6619.8375000001015, 9.055378560958051e-13),
(9000., 6719.8375000001, 9.1774026533941e-13),
(9000., 6819.8375000001, 9.299407553596368e-13),
(9000., 6919.8375000001, 9.42139367810305e-13),
(9000., 7019.8375000001, 9.543361427687773e-13),
(9000., 7119.8375000001015, 9.665311188200096e-13),
(9000., 7219.8375000001, 9.787243331348847e-13),
(9000., 7319.8375000001, 9.909158215433053e-13),
(9000., 7419.8375000001015, 1.0031056186024594e-12),
(9000., 7519.8375000001, 1.015293757660651e-12),
(9000., 7619.8375000001, 1.027480270917038e-12),
(9000., 7719.8375000001, 1.0396651894775966e-12),
(9000., 7819.8375000001, 1.051848543407597e-12),
(9000., 7919.8375000001015, 1.0640303617808592e-12),
(9000., 8019.8375000001, 1.0762106727260192e-12),
(9000., 8119.8375000001015, 1.088389503470032e-12),
(9000., 8219.8375000001, 1.100566880379108e-12),
(9000., 8319.8375000001, 1.1127428289972653e-12),
(9000., 8419.837500000101, 1.124917374082669e-12),
(9000., 8519.8375000001, 1.1370905396419065e-12),
(9000., 8619.837500000101, 1.1492623489623472e-12),
(9000., 8719.8375000001, 1.1614328246427097e-12),
(9000., 8819.8375000001, 1.1736019886219622e-12),
(9000., 8919.837500000101, 1.1857698622066631e-12),
(9000., 9019.8375000001, 1.1979364660968449e-12),
(9000., 9119.837500000101, 1.2101018204105371e-12),
(9000., 9219.8375000001, 1.2222659447070115e-12),
(9000., 9319.8375000001, 1.2344288580088343e-12),
(9000., 9419.837500000101, 1.246590578822798e-12),
(9000., 9519.8375000001, 1.2587511251598007e-12),
(9000., 9619.837500000101, 1.2709105145537404e-12),
(9000., 9719.8375000001, 1.2830687640794812e-12),
(9000., 9819.8375000001, 1.2952258903699467e-12),
(9000., 9919.837500000101, 1.3073819096323944e-12),
(9000., 9969.8375000001, 1.3134595090803387e-12),
(9500., 2528.767113085504, 4.2493142849125113e-13),
(9500., 2548.9242652768776, 4.275613408610287e-13),
(9500., 2571.0261431510585, 4.304445365928133e-13),
(9500., 2595.260370333917, 4.336053699219211e-13),
(9500., 2621.832672040302, 4.37070530432934e-13),
(9500., 2650.968621482691, 4.4086926610054363e-13),
(9500., 2682.9155547702017, 4.450336275475208e-13),
(9500., 2717.9446705535975, 4.4959873554137e-13),
(9500., 2756.3533322402664, 4.5460307394764225e-13),
(9500., 2798.4675923227387, 4.600888105741892e-13),
(9500., 2844.644960249873, 4.661021485788895e-13),
(9500., 2895.2774373372577, 4.726937113757056e-13),
(9500., 2950.7948444802937, 4.799189642626488e-13),
(9500., 3011.668470919037, 4.878386763127648e-13),
(9500., 3078.4150750292847, 4.96519426418166e-13),
(9500., 3151.601271102771, 5.060341577601073e-13),
(9500., 3231.84833935601, 5.164627853979683e-13),
(9500., 3319.8375000001, 5.278928621297417e-13),
(9500., 3419.8375000001, 5.408775022494853e-13),
(9500., 3519.8375000001, 5.538563780438157e-13),
(9500., 3619.8375000001, 5.66829760689232e-13),
(9500., 3719.8375000001, 5.797979002180587e-13),
(9500., 3819.8375000001, 5.927610277318358e-13),
(9500., 3919.8375000001, 6.057193573310339e-13),
(9500., 4019.8375000001006, 6.186730878034196e-13),
(9500., 4119.8375000001, 6.316224041062739e-13),
(9500., 4219.8375000001, 6.44567478671864e-13),
(9500., 4319.8375000001, 6.575084725608273e-13),
(9500., 4419.8375000001, 6.704455364842268e-13),
(9500., 4519.8375000001, 6.833788117118271e-13),
(9500., 4619.8375000001, 6.963084308814726e-13),
(9500., 4719.837500000101, 7.09234518722238e-13),
(9500., 4819.8375000001, 7.221571927021831e-13),
(9500., 4919.8375000001, 7.350765636099615e-13),
(9500., 5019.8375000001, 7.479927360782951e-13),
(9500., 5119.8375000001, 7.609058090561544e-13),
(9500., 5219.837500000101, 7.738158762356114e-13),
(9500., 5319.8375000001, 7.867230264385162e-13),
(9500., 5419.8375000001, 7.996273439674855e-13),
(9500., 5519.8375000001, 8.125289089251114e-13),
(9500., 5619.837500000101, 8.254277975048148e-13),
(9500., 5719.837500000101, 8.38324082256337e-13),
(9500., 5819.8375000001, 8.512178323285052e-13),
(9500., 5919.8375000001, 8.641091136915907e-13),
(9500., 6019.8375000001, 8.769979893413045e-13),
(9500., 6119.837500000101, 8.898845194862444e-13),
(9500., 6219.837500000101, 9.027687617203938e-13),
(9500., 6319.8375000001, 9.156507711821013e-13),
(9500., 6419.8375000001, 9.285306007008078e-13),
(9500., 6519.8375000001, 9.414083009326505e-13),
(9500., 6619.8375000001015, 9.542839204859588e-13),
(9500., 6719.8375000001, 9.671575060375399e-13),
(9500., 6819.8375000001, 9.800291024405729e-13),
(9500., 6919.8375000001, 9.928987528248307e-13),
(9500., 7019.8375000001, 1.0057664986898908e-12),
(9500., 7119.8375000001015, 1.0186323799919238e-12),
(9500., 7219.8375000001, 1.0314964352245903e-12),
(9500., 7319.8375000001, 1.0443587014945296e-12),
(9500., 7419.8375000001015, 1.0572192145918751e-12),
(9500., 7519.8375000001, 1.0700780090561907e-12),
(9500., 7619.8375000001, 1.0829351182381877e-12),
(9500., 7719.8375000001, 1.0957905743575475e-12),
(9500., 7819.8375000001, 1.108644408557148e-12),
(9500., 7919.8375000001015, 1.1214966509539603e-12),
(9500., 8019.8375000001, 1.1343473306868673e-12),
(9500., 8119.8375000001015, 1.1471964759616271e-12),
(9500., 8219.8375000001, 1.160044114093185e-12),
(9500., 8319.8375000001, 1.1728902715455294e-12),
(9500., 8419.837500000101, 1.185734973969257e-12),
(9500., 8519.8375000001, 1.1985782462370115e-12),
(9500., 8619.837500000101, 1.2114201124769425e-12),
(9500., 8719.8375000001, 1.2242605961043113e-12),
(9500., 8819.8375000001, 1.2370997198513788e-12),
(9500., 8919.837500000101, 1.249937505795679e-12),
(9500., 9019.8375000001, 1.26277397538679e-12),
(9500., 9119.837500000101, 1.2756091494716975e-12),
(9500., 9219.8375000001, 1.2884430483188393e-12),
(9500., 9319.8375000001, 1.3012756916409156e-12),
(9500., 9419.837500000101, 1.3141070986165441e-12),
(9500., 9519.8375000001, 1.3269372879108245e-12),
(9500., 9619.837500000101, 1.3397662776948871e-12),
(9500., 9719.8375000001, 1.3525940856644813e-12),
(9500., 9819.8375000001, 1.3654207290576623e-12),
(9500., 9919.837500000101, 1.3782462246716309e-12),
(9500., 9969.8375000001, 1.3846585471939762e-12),
(10000., 2528.767113085504, 4.4611626056550847e-13),
(10000., 2548.9242652768776, 4.4888256733587216e-13),
(10000., 2571.0261431510585, 4.519153028940844e-13),
(10000., 2595.260370333917, 4.552400871703642e-13),
(10000., 2621.832672040302, 4.588849971012645e-13),
(10000., 2650.968621482691, 4.628808013329083e-13),
(10000., 2682.9155547702017, 4.672612172558985e-13),
(10000., 2717.9446705535975, 4.720631924999315e-13),
(10000., 2756.3533322402664, 4.77327213222838e-13),
(10000., 2798.4675923227387, 4.830976417563881e-13),
(10000., 2844.644960249873, 4.894230864218795e-13),
(10000., 2895.2774373372577, 4.96356806604532e-13),
(10000., 2950.7948444802937, 5.039571564794724e-13),
(10000., 3011.668470919037, 5.122880711161773e-13),
(10000., 3078.4150750292847, 5.214195990553301e-13),
(10000., 3151.601271102771, 5.314284858550054e-13),
(10000., 3231.84833935601, 5.423988135448868e-13),
(10000., 3319.8375000001, 5.544227014110216e-13),
(10000., 3419.8375000001, 5.680820258543522e-13),
(10000., 3519.8375000001, 5.817353983126854e-13),
(10000., 3619.8375000001, 5.953830980002231e-13),
(10000., 3719.8375000001, 6.09025382425939e-13),
(10000., 3819.8375000001, 6.226624896586443e-13),
(10000., 3919.8375000001, 6.362946403027052e-13),
(10000., 4019.8375000001006, 6.499220392274261e-13),
(10000., 4119.8375000001, 6.635448770859125e-13),
(10000., 4219.8375000001, 6.771633316533382e-13),
(10000., 4319.8375000001, 6.907775690097363e-13),
(10000., 4419.8375000001, 7.043877445884757e-13),
(10000., 4519.8375000001, 7.179940041083174e-13),
(10000., 4619.8375000001, 7.315964844042392e-13),
(10000., 4719.837500000101, 7.451953141699642e-13),
(10000., 4819.8375000001, 7.587906146232481e-13),
(10000., 4919.8375000001, 7.723825001034036e-13),
(10000., 5019.8375000001, 7.859710786092105e-13),
(10000., 5119.8375000001, 7.995564522842486e-13),
(10000., 5219.837500000101, 8.131387178557313e-13),
(10000., 5319.8375000001, 8.267179670321227e-13),
(10000., 5419.8375000001, 8.402942868641309e-13),
(10000., 5519.8375000001, 8.538677600730787e-13),
(10000., 5619.837500000101, 8.674384653501629e-13),
(10000., 5719.837500000101, 8.810064776296663e-13),
(10000., 5819.8375000001, 8.945718683388268e-13),
(10000., 5919.8375000001, 9.081347056267392e-13),
(10000., 6019.8375000001, 9.216950545743877e-13),
(10000., 6119.837500000101, 9.352529773876691e-13),
(10000., 6219.837500000101, 9.4880853357505e-13),
(10000., 6319.8375000001, 9.62361780111322e-13),
(10000., 6419.8375000001, 9.759127715887585e-13),
(10000., 6519.8375000001, 9.894615603568294e-13),
(10000., 6619.8375000001015, 1.0030081966515191e-12),
(10000., 6719.8375000001, 1.0165527287151677e-12),
(10000., 6819.8375000001, 1.0300952029076752e-12),
(10000., 6919.8375000001, 1.0436356638098125e-12),
(10000., 7019.8375000001, 1.057174154319315e-12),
(10000., 7119.8375000001015, 1.070710715740364e-12),
(10000., 7219.8375000001, 1.0842453878670017e-12),
(10000., 7319.8375000001, 1.09777820906098e-12),
(10000., 7419.8375000001015, 1.1113092163244833e-12),
(10000., 7519.8375000001, 1.1248384453681391e-12),
(10000., 7619.8375000001, 1.1383659306746805e-12),
(10000., 7719.8375000001, 1.1518917055585964e-12),
(10000., 7819.8375000001, 1.1654158022220756e-12),
(10000., 7919.8375000001015, 1.178938251807524e-12),
(10000., 8019.8375000001, 1.1924590844469047e-12),
(10000., 8119.8375000001015, 1.2059783293081377e-12),
(10000., 8219.8375000001, 1.219496014638769e-12),
(10000., 8319.8375000001, 1.2330121678071016e-12),
(10000., 8419.837500000101, 1.2465268153409731e-12),
(10000., 8519.8375000001, 1.2600399829643348e-12),
(10000., 8619.837500000101, 1.2735516956317896e-12),
(10000., 8719.8375000001, 1.2870619775612247e-12),
(10000., 8819.8375000001, 1.3005708522646659e-12),
(10000., 8919.837500000101, 1.3140783425774707e-12),
(10000., 9019.8375000001, 1.3275844706859706e-12),
(10000., 9119.837500000101, 1.341089258153662e-12),
(10000., 9219.8375000001, 1.3545927259460353e-12),
(10000., 9319.8375000001, 1.3680948944541337e-12),
(10000., 9419.837500000101, 1.3815957835169156e-12),
(10000., 9519.8375000001, 1.3950954124424954e-12),
(10000., 9619.837500000101, 1.4085938000283355e-12),
(10000., 9719.8375000001, 1.422090964580445e-12),
(10000., 9819.8375000001, 1.4355869239316522e-12),
(10000., 9919.837500000101, 1.4490816954589978e-12),
(10000., 9969.8375000001, 1.455828641098538e-12),
(10500., 2528.767113085504, 4.672909698808551e-13),
(10500., 2548.9242652768776, 4.701936090255639e-13),
(10500., 2571.0261431510585, 4.733758166297131e-13),
(10500., 2595.260370333917, 4.76864477805735e-13),
(10500., 2621.832672040302, 4.8068905628745e-13),
(10500., 2650.968621482691, 4.848818407928412e-13),
(10500., 2682.9155547702017, 4.894782148329398e-13),
(10500., 2717.9446705535975, 4.945169522013301e-13),
(10500., 2756.3533322402664, 5.000405405957516e-13),
(10500., 2798.4675923227387, 5.060955360621957e-13),
(10500., 2844.644960249873, 5.127329512150109e-13),
(10500., 2895.2774373372577, 5.200086804762083e-13),
(10500., 2950.7948444802937, 5.279839658959661e-13),
(10500., 3011.668470919037, 5.367259074669509e-13),
(10500., 3078.4150750292847, 5.463080222303484e-13),
(10500., 3151.601271102771, 5.568108568944259e-13),
(10500., 3231.84833935601, 5.683226591501696e-13),
(10500., 3319.8375000001, 5.809401133763888e-13),
(10500., 3419.8375000001, 5.952738469564248e-13),
(10500., 3519.8375000001, 6.09601443943837e-13),
(10500., 3619.8375000001, 6.23923191456108e-13),
(10500., 3719.8375000001, 6.382393543546456e-13),
(10500., 3819.8375000001, 6.525501775604429e-13),
(10500., 3919.8375000001, 6.668558880748559e-13),
(10500., 4019.8375000001006, 6.81156696749193e-13),
(10500., 4119.8375000001, 6.954527998395064e-13),
(10500., 4219.8375000001, 7.097443803770309e-13),
(10500., 4319.8375000001, 7.240316093798328e-13),
(10500., 4419.8375000001, 7.38314646927219e-13),
(10500., 4519.8375000001, 7.525936431151437e-13),
(10500., 4619.8375000001, 7.668687389080953e-13),
(10500., 4719.837500000101, 7.811400669006584e-13),
(10500., 4819.8375000001, 7.954077520000337e-13),
(10500., 4919.8375000001, 8.096719120391906e-13),
(10500., 5019.8375000001, 8.239326583289773e-13),
(10500., 5119.8375000001, 8.381900961563745e-13),
(10500., 5219.837500000101, 8.524443252351109e-13),
(10500., 5319.8375000001, 8.666954401140362e-13),
(10500., 5419.8375000001, 8.809435305479514e-13),
(10500., 5519.8375000001, 8.951886818349918e-13),
(10500., 5619.837500000101, 9.094309751241507e-13),
(10500., 5719.837500000101, 9.23670487696087e-13),
(10500., 5819.8375000001, 9.379072932199808e-13),
(10500., 5919.8375000001, 9.521414619888725e-13),
(10500., 6019.8375000001, 9.663730611356336e-13),
(10500., 6119.837500000101, 9.80602154831477e-13),
(10500., 6219.837500000101, 9.948288044686872e-13),
(10500., 6319.8375000001, 1.0090530688290765e-12),
(10500., 6419.8375000001, 1.023275004239499e-12),
(10500., 6519.8375000001, 1.0374946647156113e-12),
(10500., 6619.8375000001015, 1.0517121020949494e-12),
(10500., 6719.8375000001, 1.0659273661602697e-12),
(10500., 6819.8375000001, 1.080140504754012e-12),
(10500., 6919.8375000001, 1.0943515638846486e-12),
(10500., 7019.8375000001, 1.1085605878256153e-12),
(10500., 7119.8375000001015, 1.122767619207443e-12),
(10500., 7219.8375000001, 1.136972699103651e-12),
(10500., 7319.8375000001, 1.1511758671109176e-12),
(10500., 7419.8375000001015, 1.1653771614239776e-12),
(10500., 7519.8375000001, 1.1795766189056713e-12),
(10500., 7619.8375000001, 1.1937742751525235e-12),
(10500., 7719.8375000001, 1.2079701645561913e-12),
(10500., 7819.8375000001, 1.222164320361102e-12),
(10500., 7919.8375000001015, 1.2363567747185598e-12),
(10500., 8019.8375000001, 1.250547558737587e-12),
(10500., 8119.8375000001015, 1.2647367025327376e-12),
(10500., 8219.8375000001, 1.2789242352690983e-12),
(10500., 8319.8375000001, 1.293110185204681e-12),
(10500., 8419.837500000101, 1.307294579730386e-12),
(10500., 8519.8375000001, 1.3214774454077082e-12),
(10500., 8619.837500000101, 1.3356588080043385e-12),
(10500., 8719.8375000001, 1.3498386925278011e-12),
(10500., 8819.8375000001, 1.3640171232572646e-12),
(10500., 8919.837500000101, 1.3781941237736375e-12),
(10500., 9019.8375000001, 1.3923697169880684e-12),
(10500., 9119.837500000101, 1.406543925168952e-12),
(10500., 9219.8375000001, 1.4207167699675299e-12),
(10500., 9319.8375000001, 1.4348882724421849e-12),
(10500., 9419.837500000101, 1.449058453081501e-12),
(10500., 9519.8375000001, 1.4632273318261708e-12),
(10500., 9619.837500000101, 1.477394928089817e-12),
(10500., 9719.8375000001, 1.4915612607787962e-12),
(10500., 9819.8375000001, 1.5057263483110436e-12),
(10500., 9919.837500000101, 1.5198902086340151e-12),
(10500., 9969.8375000001, 1.5269716840762052e-12),
(11000., 2528.767113085504, 4.88456170849474e-13),
(11000., 2548.9242652768776, 4.914950842612529e-13),
(11000., 2571.0261431510585, 4.948267004138033e-13),
(11000., 2595.260370333917, 4.984791691215802e-13),
(11000., 2621.832672040302, 5.024833403961413e-13),
(11000., 2650.968621482691, 5.068730224657863e-13),
(11000., 2682.9155547702017, 5.116852643556454e-13),
(11000., 2717.9446705535975, 5.16960665369203e-13),
(11000., 2756.3533322402664, 5.227437140394954e-13),
(11000., 2798.4675923227387, 5.290831593684495e-13),
(11000., 2844.644960249873, 5.360324174483722e-13),
(11000., 2895.2774373372577, 5.4365001686296e-13),
(11000., 2950.7948444802937, 5.520000865990413e-13),
(11000., 3011.668470919037, 5.611528905674256e-13),
(11000., 3078.4150750292847, 5.711854132346856e-13),
(11000., 3151.601271102771, 5.821820013106016e-13),
(11000., 3231.84833935601, 5.942350669216375e-13),
(11000., 3319.8375000001, 6.074458582327223e-13),
(11000., 3419.8375000001, 6.224537431899441e-13),
(11000., 3519.8375000001, 6.374553098079638e-13),
(11000., 3619.8375000001, 6.524508529812652e-13),
(11000., 3719.8375000001, 6.674406448070224e-13),
(11000., 3819.8375000001, 6.824249369503305e-13),
(11000., 3919.8375000001, 6.974039627091608e-13),
(11000., 4019.8375000001006, 7.123779388233842e-13),
(11000., 4119.8375000001, 7.273470670648218e-13),
(11000., 4219.8375000001, 7.423115356392656e-13),
(11000., 4319.8375000001, 7.572715204264651e-13),
(11000., 4419.8375000001, 7.722271860800135e-13),
(11000., 4519.8375000001, 7.871786870056963e-13),
(11000., 4619.8375000001, 8.021261682340794e-13),
(11000., 4719.837500000101, 8.170697662007825e-13),
(11000., 4819.8375000001, 8.320096094459424e-13),
(11000., 4919.8375000001, 8.469458192427346e-13),
(11000., 5019.8375000001, 8.618785101634493e-13),
(11000., 5119.8375000001, 8.768077905904573e-13),
(11000., 5219.837500000101, 8.917337631784152e-13),
(11000., 5319.8375000001, 9.066565252732216e-13),
(11000., 5419.8375000001, 9.21576169292529e-13),
(11000., 5519.8375000001, 9.36492783071994e-13),
(11000., 5619.837500000101, 9.514064501809371e-13),
(11000., 5719.837500000101, 9.663172502106252e-13),
(11000., 5819.8375000001, 9.812252590380055e-13),
(11000., 5919.8375000001, 9.961305490673803e-13),
(11000., 6019.8375000001, 1.0110331894522264e-12),
(11000., 6119.837500000101, 1.0259332462991042e-12),
(11000., 6219.837500000101, 1.0408307828553863e-12),
(11000., 6319.8375000001, 1.0557258596823405e-12),
(11000., 6419.8375000001, 1.070618534814934e-12),
(11000., 6519.8375000001, 1.0855088639095788e-12),
(11000., 6619.8375000001015, 1.1003969003809105e-12),
(11000., 6719.8375000001, 1.115282695528575e-12),
(11000., 6819.8375000001, 1.1301662986549008e-12),
(11000., 6919.8375000001, 1.1450477571742406e-12),
(11000., 7019.8375000001, 1.1599271167146965e-12),
(11000., 7119.8375000001015, 1.1748044212128603e-12),
(11000., 7219.8375000001, 1.1896797130021506e-12),
(11000., 7319.8375000001, 1.204553032895267e-12),
(11000., 7419.8375000001015, 1.2194244202612303e-12),
(11000., 7519.8375000001, 1.2342939130974411e-12),
(11000., 7619.8375000001, 1.2491615480971437e-12),
(11000., 7719.8375000001, 1.264027360712646e-12),
(11000., 7819.8375000001, 1.2788913852146238e-12),
(11000., 7919.8375000001015, 1.293753654747796e-12),
(11000., 8019.8375000001, 1.3086142013832427e-12),
(11000., 8119.8375000001015, 1.3234730561676107e-12),
(11000., 8219.8375000001, 1.3383302491694276e-12),
(11000., 8319.8375000001, 1.353185809522735e-12),
(11000., 8419.837500000101, 1.368039765468223e-12),
(11000., 8519.8375000001, 1.3828921443920432e-12),
(11000., 8619.837500000101, 1.3977429728624572e-12),
(11000., 8719.8375000001, 1.4125922766644678e-12),
(11000., 8819.8375000001, 1.4274400808325673e-12),
(11000., 8919.837500000101, 1.4422864096817248e-12),
(11000., 9019.8375000001, 1.4571312868367316e-12),
(11000., 9119.837500000101, 1.4719747352600076e-12),
(11000., 9219.8375000001, 1.4868167772779644e-12),
(11000., 9319.8375000001, 1.5016574346060234e-12),
(11000., 9419.837500000101, 1.5164967283723638e-12),
(11000., 9519.8375000001, 1.531334679140483e-12),
(11000., 9619.837500000101, 1.5461713069306434e-12),
(11000., 9719.8375000001, 1.561006631240268e-12),
(11000., 9819.8375000001, 1.575840671063351e-12),
(11000., 9919.837500000101, 1.5906734449089385e-12),
(11000., 9969.8375000001, 1.5980893627460232e-12),
(11500., 2528.767113085504, 5.096124154260592e-13),
(11500., 2548.9242652768776, 5.127875485034353e-13),
(11500., 2571.0261431510585, 5.162685135382182e-13),
(11500., 2595.260370333917, 5.200847245957578e-13),
(11500., 2621.832672040302, 5.242684174772681e-13),
(11500., 2650.968621482691, 5.288549193938248e-13),
(11500., 2682.9155547702017, 5.338829443150521e-13),
(11500., 2717.9446705535975, 5.393949164399661e-13),
(11500., 2756.3533322402664, 5.454373244749864e-13),
(11500., 2798.4675923227387, 5.520611096656507e-13),
(11500., 2844.644960249873, 5.593220908165467e-13),
(11500., 2895.2774373372577, 5.672814298510122e-13),
(11500., 2950.7948444802937, 5.760061418110333e-13),
(11500., 3011.668470919037, 5.855696535814722e-13),
(11500., 3078.4150750292847, 5.960524160443846e-13),
(11500., 3151.601271102771, 6.075425748320558e-13),
(11500., 3231.84833935601, 6.201367053549495e-13),
(11500., 3319.8375000001, 6.339406183367108e-13),
(11500., 3419.8375000001, 6.49622412496804e-13),
(11500., 3519.8375000001, 6.652977092611235e-13),
(11500., 3619.8375000001, 6.809668111821983e-13),
(11500., 3719.8375000001, 6.966299974830867e-13),
(11500., 3819.8375000001, 7.122875264712082e-13),
(11500., 3919.8375000001, 7.279396376466414e-13),
(11500., 4019.8375000001006, 7.435865535498536e-13),
(11500., 4119.8375000001, 7.592284813863754e-13),
(11500., 4219.8375000001, 7.748656144598469e-13),
(11500., 4319.8375000001, 7.904981334398536e-13),
(11500., 4419.8375000001, 8.061262074868535e-13),
(11500., 4519.8375000001, 8.217499952530868e-13),
(11500., 4619.8375000001, 8.373696457755232e-13),
(11500., 4719.837500000101, 8.529852992745418e-13),
(11500., 4819.8375000001, 8.685970878700648e-13),
(11500., 4919.8375000001, 8.842051362252044e-13),
(11500., 5019.8375000001, 8.998095621260842e-13),
(11500., 5119.8375000001, 9.154104770053186e-13),
(11500., 5219.837500000101, 9.310079864156271e-13),
(11500., 5319.8375000001, 9.466021904592135e-13),
(11500., 5419.8375000001, 9.621931841778084e-13),
(11500., 5519.8375000001, 9.777810579076537e-13),
(11500., 5619.837500000101, 9.933658976031748e-13),
(11500., 5719.837500000101, 1.0089477851326262e-12),
(11500., 5819.8375000001, 1.0245267985485998e-12),
(11500., 5919.8375000001, 1.0401030123359423e-12),
(11500., 6019.8375000001, 1.055676497639335e-12),
(11500., 6119.837500000101, 1.0712473224725236e-12),
(11500., 6219.837500000101, 1.0868155519109696e-12),
(11500., 6319.8375000001, 1.1023812482694926e-12),
(11500., 6419.8375000001, 1.117944471266303e-12),
(11500., 6519.8375000001, 1.133505278174672e-12),
(11500., 6619.8375000001015, 1.1490637239633598e-12),
(11500., 6719.8375000001, 1.164619861426797e-12),
(11500., 6819.8375000001, 1.1801737413059193e-12),
(11500., 6919.8375000001, 1.1957254124004584e-12),
(11500., 7019.8375000001, 1.211274921673423e-12),
(11500., 7119.8375000001015, 1.2268223143484049e-12),
(11500., 7219.8375000001, 1.2423676340003294e-12),
(11500., 7319.8375000001, 1.257910922640158e-12),
(11500., 7419.8375000001015, 1.2734522207940417e-12),
(11500., 7519.8375000001, 1.2889915675773578e-12),
(11500., 7619.8375000001, 1.3045290007640335e-12),
(11500., 7719.8375000001, 1.3200645568515127e-12),
(11500., 7819.8375000001, 1.3355982711217014e-12),
(11500., 7919.8375000001015, 1.351130177698189e-12),
(11500., 8019.8375000001, 1.3666603096000222e-12),
(11500., 8119.8375000001015, 1.382188698792283e-12),
(11500., 8219.8375000001, 1.3977153762336973e-12),
(11500., 8319.8375000001, 1.4132403719214892e-12),
(11500., 8419.837500000101, 1.4287637149336712e-12),
(11500., 8519.8375000001, 1.4442854334689478e-12),
(11500., 8619.837500000101, 1.4598055548843978e-12),
(11500., 8719.8375000001, 1.4753241057310815e-12),
(11500., 8819.8375000001, 1.4908411117877155e-12),
(11500., 8919.837500000101, 1.506356598092539e-12),
(11500., 9019.8375000001, 1.5218705889734902e-12),
(11500., 9119.837500000101, 1.5373831080768036e-12),
(11500., 9219.8375000001, 1.5528941783941245e-12),
(11500., 9319.8375000001, 1.5684038222882385e-12),
(11500., 9419.837500000101, 1.583912061517499e-12),
(11500., 9519.8375000001, 1.5994189172590322e-12),
(11500., 9619.837500000101, 1.6149244101307985e-12),
(11500., 9719.8375000001, 1.6304285602125715e-12),
(11500., 9819.8375000001, 1.6459313870659073e-12),
(11500., 9919.837500000101, 1.661432909753156e-12),
(11500., 9969.8375000001, 1.6691831878594843e-12),
(12000., 2510.383571796425, 5.277398653937299e-13),
(12000., 2528.767113085504, 5.307602018027284e-13),
(12000., 2548.9242652768776, 5.340715030963422e-13),
(12000., 2571.0261431510585, 5.377017607919857e-13),
(12000., 2595.260370333917, 5.416816527808932e-13),
(12000., 2621.832672040302, 5.460448001941201e-13),
(12000., 2650.968621482691, 5.508280487285365e-13),
(12000., 2682.9155547702017, 5.560717767616572e-13),
(12000., 2717.9446705535975, 5.618202328092673e-13),
(12000., 2756.3533322402664, 5.681219051276258e-13),
(12000., 2798.4675923227387, 5.750299265348556e-13),
(12000., 2844.644960249873, 5.8260251782655e-13),
(12000., 2895.2774373372577, 5.909034734913221e-13),
(12000., 2950.7948444802937, 6.000026937959567e-13),
(12000., 3011.668470919037, 6.099767677100478e-13),
(12000., 3078.4150750292847, 6.20909611579819e-13),
(12000., 3151.601271102771, 6.328931689436516e-13),
(12000., 3231.84833935601, 6.460281774113299e-13),
(12000., 3319.8375000001, 6.604250091090036e-13),
(12000., 3419.8375000001, 6.76780484306644e-13),
(12000., 3519.8375000001, 6.931292855879543e-13),
(12000., 3619.8375000001, 7.094717230511713e-13),
(12000., 3719.8375000001, 7.258080829414826e-13),
(12000., 3819.8375000001, 7.421386301125463e-13),
(12000., 3919.8375000001, 7.584636101773366e-13),
(12000., 4019.8375000001006, 7.747832513938913e-13),
(12000., 4119.8375000001, 7.910977663240104e-13),
(12000., 4219.8375000001, 8.074073532967992e-13),
(12000., 4319.8375000001, 8.237121977038894e-13),
(12000., 4419.8375000001, 8.400124731489994e-13),
(12000., 4519.8375000001, 8.563083424710403e-13),
(12000., 4619.8375000001, 8.725999586570992e-13),
(12000., 4719.837500000101, 8.888874656592386e-13),
(12000., 4819.8375000001, 9.051709991270422e-13),
(12000., 4919.8375000001, 9.214506870661551e-13),
(12000., 5019.8375000001, 9.377266504316435e-13),
(12000., 5119.8375000001, 9.53999003663798e-13),
(12000., 5219.837500000101, 9.702678551729905e-13),
(12000., 5319.8375000001, 9.865333077793177e-13),
(12000., 5419.8375000001, 1.0027954591120386e-12),
(12000., 5519.8375000001, 1.0190544019731631e-12),
(12000., 5619.837500000101, 1.0353102246690226e-12),
(12000., 5719.837500000101, 1.051563011313171e-12),
(12000., 5819.8375000001, 1.0678128421035706e-12),
(12000., 5919.8375000001, 1.0840597935766637e-12),
(12000., 6019.8375000001, 1.1003039388406287e-12),
(12000., 6119.837500000101, 1.1165453477898575e-12),
(12000., 6219.837500000101, 1.1327840873024588e-12),
(12000., 6319.8375000001, 1.1490202214223964e-12),
(12000., 6419.8375000001, 1.1652538115276893e-12),
(12000., 6519.8375000001, 1.1814849164859533e-12),
(12000., 6619.8375000001015, 1.1977135927984263e-12),
(12000., 6719.8375000001, 1.213939894733497e-12),
(12000., 6819.8375000001, 1.230163874450659e-12),
(12000., 6919.8375000001, 1.2463855821157103e-12),
(12000., 7019.8375000001, 1.262605066007945e-12),
(12000., 7119.8375000001015, 1.2788223726200038e-12),
(12000., 7219.8375000001, 1.2950375467509912e-12),
(12000., 7319.8375000001, 1.3112506315934012e-12),
(12000., 7419.8375000001015, 1.3274616688143531e-12),
(12000., 7519.8375000001, 1.3436706986315808e-12),
(12000., 7619.8375000001, 1.3598777598845888e-12),
(12000., 7719.8375000001, 1.376082890101342e-12),
(12000., 7819.8375000001, 1.3922861255608306e-12),
(12000., 7919.8375000001015, 1.4084875013518152e-12),
(12000., 8019.8375000001, 1.4246870514280378e-12),
(12000., 8119.8375000001015, 1.4408848086601514e-12),
(12000., 8219.8375000001, 1.4570808048846065e-12),
(12000., 8319.8375000001, 1.4732750709497103e-12),
(12000., 8419.837500000101, 1.4894676367590552e-12),
(12000., 8519.8375000001, 1.5056585313125e-12),
(12000., 8619.837500000101, 1.521847782744869e-12),
(12000., 8719.8375000001, 1.5380354183625246e-12),
(12000., 8819.8375000001, 1.5542214646779549e-12),
(12000., 8919.837500000101, 1.5704059474425056e-12),
(12000., 9019.8375000001, 1.5865888916773778e-12),
(12000., 9119.837500000101, 1.602770321703005e-12),
(12000., 9219.8375000001, 1.618950261166907e-12),
(12000., 9319.8375000001, 1.6351287330701239e-12),
(12000., 9419.837500000101, 1.6513057597923116e-12),
(12000., 9519.8375000001, 1.667481363115583e-12),
(12000., 9619.837500000101, 1.6836555642471749e-12),
(12000., 9719.8375000001, 1.6998283838410046e-12),
(12000., 9819.8375000001, 1.7159998420181882e-12),
(12000., 9919.837500000101, 1.7321699583865757e-12),
(12000., 9969.8375000001, 1.740254519384207e-12),
(12500., 2510.383571796425, 5.487554929205784e-13),
(12500., 2528.767113085504, 5.518999815929604e-13),
(12500., 2548.9242652768776, 5.553474025006951e-13),
(12500., 2571.0261431510585, 5.591268997474116e-13),
(12500., 2595.260370333917, 5.632704146488043e-13),
(12500., 2621.832672040302, 5.678129532314773e-13),
(12500., 2650.968621482691, 5.727928792087041e-13),
(12500., 2682.9155547702017, 5.782522348590854e-13),
(12500., 2717.9446705535975, 5.842370924685591e-13),
(12500., 2756.3533322402664, 5.907979392543191e-13),
(12500., 2798.4675923227387, 5.979900989733358e-13),
(12500., 2844.644960249873, 6.058741937310164e-13),
(12500., 2895.2774373372577, 6.145166498499266e-13),
(12500., 2950.7948444802937, 6.239902520374495e-13),
(12500., 3011.668470919037, 6.343747505080321e-13),
(12500., 3078.4150750292847, 6.457575261736407e-13),
(12500., 3151.601271102771, 6.582343195188507e-13),
(12500., 3231.84833935601, 6.719100293283866e-13),
(12500., 3319.8375000001, 6.868995880389571e-13),
(12500., 3419.8375000001, 7.03928528759724e-13),
(12500., 3519.8375000001, 7.209506214403593e-13),
(12500., 3619.8375000001, 7.379661836184725e-13),
(12500., 3719.8375000001, 7.54975508463186e-13),
(12500., 3819.8375000001, 7.719788672834693e-13),
(12500., 3919.8375000001, 7.889765117207824e-13),
(12500., 4019.8375000001006, 8.059686756721862e-13),
(12500., 4119.8375000001, 8.22955576982494e-13),
(12500., 4219.8375000001, 8.399374189378123e-13),
(12500., 4319.8375000001, 8.569143915877066e-13),
(12500., 4419.8375000001, 8.738866729190063e-13),
(12500., 4519.8375000001, 8.908544299007619e-13),
(12500., 4619.8375000001, 9.078178194169595e-13),
(12500., 4719.837500000101, 9.247769891011647e-13),
(12500., 4819.8375000001, 9.417320780852371e-13),
(12500., 4919.8375000001, 9.586832176725449e-13),
(12500., 5019.8375000001, 9.756305319446635e-13),
(12500., 5119.8375000001, 9.925741383093284e-13),
(12500., 5219.837500000101, 1.0095141479963688e-12),
(12500., 5319.8375000001, 1.0264506665074743e-12),
(12500., 5419.8375000001, 1.0433837940248915e-12),
(12500., 5519.8375000001, 1.0603136257834986e-12),
(12500., 5619.837500000101, 1.0772402524101627e-12),
(12500., 5719.837500000101, 1.0941637602337951e-12),
(12500., 5819.8375000001, 1.1110842315691253e-12),
(12500., 5919.8375000001, 1.1280017449768397e-12),
(12500., 6019.8375000001, 1.1449163755024384e-12),
(12500., 6119.837500000101, 1.1618281948958872e-12),
(12500., 6219.837500000101, 1.178737271813908e-12),
(12500., 6319.8375000001, 1.1956436720065513e-12),
(12500., 6419.8375000001, 1.212547458489509e-12),
(12500., 6519.8375000001, 1.2294486917034738e-12),
(12500., 6619.8375000001015, 1.2463474296617142e-12),
(12500., 6719.8375000001, 1.2632437280869063e-12),
(12500., 6819.8375000001, 1.280137640538164e-12),
(12500., 6919.8375000001, 1.2970292185291088e-12),
(12500., 7019.8375000001, 1.3139185116377396e-12),
(12500., 7119.8375000001015, 1.3308055676087873e-12),
(12500., 7219.8375000001, 1.3476904324491709e-12),
(12500., 7319.8375000001, 1.3645731505171187e-12),
(12500., 7419.8375000001015, 1.3814537646054553e-12),
(12500., 7519.8375000001, 1.3983323160195189e-12),
(12500., 7619.8375000001, 1.415208844650127e-12),
(12500., 7719.8375000001, 1.432083389041964e-12),
(12500., 7819.8375000001, 1.4489559864577456e-12),
(12500., 7919.8375000001015, 1.4658266729384683e-12),
(12500., 8019.8375000001, 1.4826954833600355e-12),
(12500., 8119.8375000001015, 1.4995624514865245e-12),
(12500., 8219.8375000001, 1.5164276100203321e-12),
(12500., 8319.8375000001, 1.5332909906494231e-12),
(12500., 8419.837500000101, 1.550152624091883e-12),
(12500., 8519.8375000001, 1.56701254013796e-12),
(12500., 8619.837500000101, 1.5838707676897714e-12),
(12500., 8719.8375000001, 1.6007273347988254e-12),
(12500., 8819.8375000001, 1.6175822687015115e-12),
(12500., 8919.837500000101, 1.634435595852686e-12),
(12500., 9019.8375000001, 1.6512873419574804e-12),
(12500., 9119.837500000101, 1.6681375320014477e-12),
(12500., 9219.8375000001, 1.6849861902791466e-12),
(12500., 9319.8375000001, 1.7018333404212697e-12),
(12500., 9419.837500000101, 1.7186790054203982e-12),
(12500., 9519.8375000001, 1.7355232076554726e-12),
(12500., 9619.837500000101, 1.752365968915056e-12),
(12500., 9719.8375000001, 1.7692073104194602e-12),
(12500., 9819.8375000001, 1.7860472528418055e-12),
(12500., 9919.837500000101, 1.8028858163280748e-12),
(12500., 9969.8375000001, 1.8113045871264128e-12),
(13000., 2510.383571796425, 5.697635669819595e-13),
(13000., 2528.767113085504, 5.730321658153465e-13),
(13000., 2548.9242652768776, 5.76615660317868e-13),
(13000., 2571.0261431510585, 5.805443468284165e-13),
(13000., 2595.260370333917, 5.848514297071095e-13),
(13000., 2621.832672040302, 5.895732994649509e-13),
(13000., 2650.968621482691, 5.947498373872464e-13),
(13000., 2682.9155547702017, 6.004247491738978e-13),
(13000., 2717.9446705535975, 6.06645930363527e-13),
(13000., 2756.3533322402664, 6.13465866576769e-13),
(13000., 2798.4675923227387, 6.209420719095086e-13),
(13000., 2844.644960249873, 6.291375691321209e-13),
(13000., 2895.2774373372577, 6.381214157088242e-13),
(13000., 2950.7948444802937, 6.479692800452507e-13),
(13000., 3011.668470919037, 6.587640728056446e-13),
(13000., 3078.4150750292847, 6.705966386172398e-13),
(13000., 3151.601271102771, 6.835665140021341e-13),
(13000., 3231.84833935601, 6.977827579502771e-13),
(13000., 3319.8375000001, 7.133648621752563e-13),
(13000., 3419.8375000001, 7.310670643780167e-13),
(13000., 3519.8375000001, 7.487622466871409e-13),
(13000., 3619.8375000001, 7.664507339787444e-13),
(13000., 3719.8375000001, 7.841328262527495e-13),
(13000., 3819.8375000001, 8.018088011872082e-13),
(13000., 3919.8375000001, 8.194789163720252e-13),
(13000., 4019.8375000001006, 8.371434112688116e-13),
(13000., 4119.8375000001, 8.54802508935945e-13),
(13000., 4219.8375000001, 8.724564175516333e-13),
(13000., 4319.8375000001, 8.901053317626065e-13),
(13000., 4419.8375000001, 9.077494338817966e-13),
(13000., 4519.8375000001, 9.2538889495482e-13),
(13000., 4619.8375000001, 9.4302387571213e-13),
(13000., 4719.837500000101, 9.606545274212475e-13),
(13000., 4819.8375000001, 9.782809926514108e-13),
(13000., 4919.8375000001, 9.95903405961257e-13),
(13000., 5019.8375000001, 1.0135218945186723e-12),
(13000., 5119.8375000001, 1.031136578660723e-12),
(13000., 5219.837500000101, 1.048747572400517e-12),
(13000., 5319.8375000001, 1.0663549838869525e-12),
(13000., 5419.8375000001, 1.0839589158225488e-12),
(13000., 5519.8375000001, 1.1015594658438919e-12),
(13000., 5619.837500000101, 1.1191567268686735e-12),
(13000., 5719.837500000101, 1.1367507874128088e-12),
(13000., 5819.8375000001, 1.1543417318807055e-12),
(13000., 5919.8375000001, 1.1719296408313942e-12),
(13000., 6019.8375000001, 1.1895145912229102e-12),
(13000., 6119.837500000101, 1.2070966566370523e-12),
(13000., 6219.837500000101, 1.224675907486399e-12),
(13000., 6319.8375000001, 1.2422524112052558e-12),
(13000., 6419.8375000001, 1.2598262324260288e-12),
(13000., 6519.8375000001, 1.2773974331423523e-12),
(13000., 6619.8375000001015, 1.2949660728601672e-12),
(13000., 6719.8375000001, 1.3125322087378135e-12),
(13000., 6819.8375000001, 1.3300958957160973e-12),
(13000., 6919.8375000001, 1.3476571866391943e-12),
(13000., 7019.8375000001, 1.3652161323671633e-12),
(13000., 7119.8375000001015, 1.3827727818807714e-12),
(13000., 7219.8375000001, 1.4003271823792632e-12),
(13000., 7319.8375000001, 1.4178793793716441e-12),
(13000., 7419.8375000001015, 1.435429416761997e-12),
(13000., 7519.8375000001, 1.4529773369293011e-12),
(13000., 7619.8375000001, 1.4705231808021832e-12),
(13000., 7719.8375000001, 1.4880669879289842e-12),
(13000., 7819.8375000001, 1.5056087965435008e-12),
(13000., 7919.8375000001015, 1.5231486436267203e-12),
(13000., 8019.8375000001, 1.5406865649648458e-12),
(13000., 8119.8375000001015, 1.5582225952038815e-12),
(13000., 8219.8375000001, 1.575756767901022e-12),
(13000., 8319.8375000001, 1.5932891155730764e-12),
(13000., 8419.837500000101, 1.6108196697421282e-12),
(13000., 8519.8375000001, 1.6283484609786286e-12),
(13000., 8619.837500000101, 1.6458755189420936e-12),
(13000., 8719.8375000001, 1.6634008724195653e-12),
(13000., 8819.8375000001, 1.6809245493619932e-12),
(13000., 8919.837500000101, 1.6984465769186623e-12),
(13000., 9019.8375000001, 1.715966981469802e-12),
(13000., 9119.837500000101, 1.7334857886574916e-12),
(13000., 9219.8375000001, 1.7510030234149665e-12),
(13000., 9319.8375000001, 1.7685187099944304e-12),
(13000., 9419.837500000101, 1.7860328719934633e-12),
(13000., 9519.8375000001, 1.8035455323801104e-12),
(13000., 9619.837500000101, 1.8210567135167367e-12),
(13000., 9719.8375000001, 1.8385664371827147e-12),
(13000., 9819.8375000001, 1.8560747245960193e-12),
(13000., 9919.837500000101, 1.8735815964337936e-12),
(13000., 9969.8375000001, 1.882334507830453e-12),
(13500., 2510.383571796425, 5.907644608711261e-13),
(13500., 2528.767113085504, 5.941571299148372e-13),
(13500., 2548.9242652768776, 5.978766543448534e-13),
(13500., 2571.0261431510585, 6.019544824023572e-13),
(13500., 2595.260370333917, 6.064250811313237e-13),
(13500., 2621.832672040302, 6.113262251370772e-13),
(13500., 2650.968621482691, 6.166993128553616e-13),
(13500., 2682.9155547702017, 6.225897129521914e-13),
(13500., 2717.9446705535975, 6.290471437279388e-13),
(13500., 2756.3533322402664, 6.361260886777763e-13),
(13500., 2798.4675923227387, 6.43886251667345e-13),
(13500., 2844.644960249873, 6.523930555202229e-13),
(13500., 2895.2774373372577, 6.617181881855019e-13),
(13500., 2950.7948444802937, 6.719402010628064e-13),
(13500., 3011.668470919037, 6.831451645119216e-13),
(13500., 3078.4150750292847, 6.954273860685179e-13),
(13500., 3151.601271102771, 7.088901974301724e-13),
(13500., 3231.84833935601, 7.236468168721023e-13),
(13500., 3319.8375000001, 7.398212944041242e-13),
(13500., 3419.8375000001, 7.581965644939211e-13),
(13500., 3519.8375000001, 7.765646449916066e-13),
(13500., 3619.8375000001, 7.949258680159322e-13),
(13500., 3719.8375000001, 8.132805403091101e-13),
(13500., 3819.8375000001, 8.316289458363359e-13),
(13500., 3919.8375000001, 8.499713480599095e-13),
(13500., 4019.8375000001006, 8.683079919352391e-13),
(13500., 4119.8375000001, 8.866391056682932e-13),
(13500., 4219.8375000001, 9.049649022677347e-13),
(13500., 4319.8375000001, 9.232855809197403e-13),
(13500., 4419.8375000001, 9.416013282092036e-13),
(13500., 4519.8375000001, 9.599123192074297e-13),
(13500., 4619.8375000001, 9.782187184434517e-13),
(13500., 4719.837500000101, 9.965206807735978e-13),
(13500., 4819.8375000001, 1.0148183521618581e-12),
(13500., 4919.8375000001, 1.0331118703818322e-12),
(13500., 5019.8375000001, 1.0514013656495545e-12),
(13500., 5119.8375000001, 1.0696869611952425e-12),
(13500., 5219.837500000101, 1.0879687737809401e-12),
(13500., 5319.8375000001, 1.1062469141701163e-12),
(13500., 5419.8375000001, 1.1245214875545113e-12),
(13500., 5519.8375000001, 1.1427925939428445e-12),
(13500., 5619.837500000101, 1.1610603285154353e-12),
(13500., 5719.837500000101, 1.179324781948292e-12),
(13500., 5819.8375000001, 1.1975860407097949e-12),
(13500., 5919.8375000001, 1.2158441873327399e-12),
(13500., 6019.8375000001, 1.2340993006641765e-12),
(13500., 6119.837500000101, 1.2523514560952094e-12),
(13500., 6219.837500000101, 1.2706007257726793e-12),
(13500., 6319.8375000001, 1.2888471787944325e-12),
(13500., 6419.8375000001, 1.3070908813897028e-12),
(13500., 6519.8375000001, 1.3253318970859615e-12),
(13500., 6619.8375000001015, 1.3435702868634553e-12),
(13500., 6719.8375000001, 1.3618061092985184e-12),
(13500., 6819.8375000001, 1.380039420696641e-12),
(13500., 6919.8375000001, 1.3982702752161686e-12),
(13500., 7019.8375000001, 1.4164987249834283e-12),
(13500., 7119.8375000001015, 1.434724820199995e-12),
(13500., 7219.8375000001, 1.4529486092427429e-12),
(13500., 7319.8375000001, 1.4711701387572668e-12),
(13500., 7419.8375000001015, 1.4893894537452023e-12),
(13500., 7519.8375000001, 1.5076065976459233e-12),
(13500., 7619.8375000001, 1.5258216124130568e-12),
(13500., 7719.8375000001, 1.5440345385862085e-12),
(13500., 7819.8375000001, 1.5622454153582615e-12),
(13500., 7919.8375000001015, 1.5804542806385795e-12),
(13500., 8019.8375000001, 1.5986611711124121e-12),
(13500., 8119.8375000001015, 1.6168661222967854e-12),
(13500., 8219.8375000001, 1.6350691685931173e-12),
(13500., 8319.8375000001, 1.653270343336803e-12),
(13500., 8419.837500000101, 1.671469678843971e-12),
(13500., 8519.8375000001, 1.6896672064556124e-12),
(13500., 8619.837500000101, 1.7078629565792567e-12),
(13500., 8719.8375000001, 1.726056958728364e-12),
(13500., 8819.8375000001, 1.744249241559583e-12),
(13500., 8919.837500000101, 1.762439832908013e-12),
(13500., 9019.8375000001, 1.7806287598206044e-12),
(13500., 9119.837500000101, 1.7988160485878122e-12),
(13500., 9219.8375000001, 1.8170017247736169e-12),
(13500., 9319.8375000001, 1.835185813244012e-12),
(13500., 9419.837500000101, 1.8533683381940575e-12),
(13500., 9519.8375000001, 1.871549323173579e-12),
(13500., 9619.837500000101, 1.8897287911116074e-12),
(13500., 9719.8375000001, 1.9079067643396192e-12),
(13500., 9819.8375000001, 1.9260832646136642e-12),
(13500., 9919.837500000101, 1.9442583131354313e-12),
(13500., 9969.8375000001, 1.9533452994681484e-12),
(14000., 2510.383571796425, 6.117585167353499e-13),
(14000., 2528.767113085504, 6.152752180052553e-13),
(14000., 2548.9242652768776, 6.191307308451151e-13),
(14000., 2571.0261431510585, 6.23357655081856e-13),
(14000., 2595.260370333917, 6.279917201005357e-13),
(14000., 2621.832672040302, 6.330720842299714e-13),
(14000., 2650.968621482691, 6.386416626555614e-13),
(14000., 2682.9155547702017, 6.44747486576718e-13),
(14000., 2717.9446705535975, 6.514410965888711e-13),
(14000., 2756.3533322402664, 6.587789735589506e-13),
(14000., 2798.4675923227387, 6.668230105813081e-13),
(14000., 2844.644960249873, 6.756410299511832e-13),
(14000., 2895.2774373372577, 6.853073494782135e-13),
(14000., 2950.7948444802937, 6.959034028865569e-13),
(14000., 3011.668470919037, 7.075184195145555e-13),
(14000., 3078.4150750292847, 7.20250169039355e-13),
(14000., 3151.601271102771, 7.342057775145645e-13),
(14000., 3231.84833935601, 7.495026216261658e-13),
(14000., 3319.8375000001, 7.662693087480004e-13),
(14000., 3419.8375000001, 7.853174626753738e-13),
(14000., 3519.8375000001, 8.043582593617542e-13),
(14000., 3619.8375000001, 8.233920380772406e-13),
(14000., 3719.8375000001, 8.424191122220641e-13),
(14000., 3819.8375000001, 8.614397719705579e-13),
(14000., 3919.8375000001, 8.804542865850247e-13),
(14000., 4019.8375000001006, 8.994629064473249e-13),
(14000., 4119.8375000001, 9.18465864848229e-13),
(14000., 4219.8375000001, 9.374633795681884e-13),
(14000., 4319.8375000001, 9.564556542779021e-13),
(14000., 4419.8375000001, 9.754428797827088e-13),
(14000., 4519.8375000001, 9.94425235131197e-13),
(14000., 4619.8375000001, 1.013402888605418e-12),
(14000., 4719.837500000101, 1.032375998607558e-12),
(14000., 4819.8375000001, 1.0513447144558081e-12),
(14000., 4919.8375000001, 1.0703091771003903e-12),
(14000., 5019.8375000001, 1.089269519769188e-12),
(14000., 5119.8375000001, 1.1082258685511588e-12),
(14000., 5219.837500000101, 1.127178342924619e-12),
(14000., 5319.8375000001, 1.1461270562365688e-12),
(14000., 5419.8375000001, 1.16507211613844e-12),
(14000., 5519.8375000001, 1.1840136249829598e-12),
(14000., 5619.837500000101, 1.202951680186263e-12),
(14000., 5719.837500000101, 1.2218863745588618e-12),
(14000., 5819.8375000001, 1.2408177966086664e-12),
(14000., 5919.8375000001, 1.2597460308188677e-12),
(14000., 6019.8375000001, 1.2786711579031654e-12),
(14000., 6119.837500000101, 1.2975932550405513e-12),
(14000., 6219.837500000101, 1.316512396091598e-12),
(14000., 6319.8375000001, 1.335428651797999e-12),
(14000., 6419.8375000001, 1.35434208996691e-12),
(14000., 6519.8375000001, 1.3732527756414762e-12),
(14000., 6619.8375000001015, 1.3921607712587898e-12),
(14000., 6719.8375000001, 1.4110661367963827e-12),
(14000., 6819.8375000001, 1.4299689299082595e-12),
(14000., 6919.8375000001, 1.448869206051361e-12),
(14000., 7019.8375000001, 1.4677670186032716e-12),
(14000., 7119.8375000001015, 1.4866624189718975e-12),
(14000., 7219.8375000001, 1.505555456697774e-12),
(14000., 7319.8375000001, 1.524446179549599e-12),
(14000., 7419.8375000001015, 1.543334633613533e-12),
(14000., 7519.8375000001, 1.5622208633767536e-12),
(14000., 7619.8375000001, 1.5811049118057138e-12),
(14000., 7719.8375000001, 1.5999868204195046e-12),
(14000., 7819.8375000001, 1.618866629358696e-12),
(14000., 7919.8375000001015, 1.6377443774499873e-12),
(14000., 8019.8375000001, 1.6566201022669815e-12),
(14000., 8119.8375000001015, 1.6754938401873595e-12),
(14000., 8219.8375000001, 1.6943656264467127e-12),
(14000., 8319.8375000001, 1.7132354951892736e-12),
(14000., 8419.837500000101, 1.7321034795157551e-12),
(14000., 8519.8375000001, 1.7509696115285036e-12),
(14000., 8619.837500000101, 1.7698339223741442e-12),
(14000., 8719.8375000001, 1.78869644228389e-12),
(14000., 8819.8375000001, 1.8075572006116674e-12),
(14000., 8919.837500000101, 1.8264162258702037e-12),
(14000., 9019.8375000001, 1.845273545765208e-12),
(14000., 9119.837500000101, 1.8641291872277655e-12),
(14000., 9219.8375000001, 1.882983176445064e-12),
(14000., 9319.8375000001, 1.9018355388895485e-12),
(14000., 9419.837500000101, 1.9206862993466124e-12),
(14000., 9519.8375000001, 1.9395354819409023e-12),
(14000., 9619.837500000101, 1.958383110161332e-12),
(14000., 9719.8375000001, 1.9772292068848726e-12),
(14000., 9819.8375000001, 1.996073794399203e-12),
(14000., 9919.837500000101, 2.014916894424273e-12),
(14000., 9969.8375000001, 2.0243378932656943e-12),
(14500., 2510.383571796425, 6.327460491613089e-13),
(14500., 2528.767113085504, 6.363867464766157e-13),
(14500., 2548.9242652768776, 6.403782081798876e-13),
(14500., 2571.0261431510585, 6.447541853823082e-13),
(14500., 2595.260370333917, 6.495516694835545e-13),
(14500., 2621.832672040302, 6.548112021827575e-13),
(14500., 2650.968621482691, 6.605772150332645e-13),
(14500., 2682.9155547702017, 6.668984013557721e-13),
(14500., 2717.9446705535975, 6.738281235962992e-13),
(14500., 2756.3533322402664, 6.814248595146971e-13),
(14500., 2798.4675923227387, 6.897526909187553e-13),
(14500., 2844.644960249873, 6.988818390215369e-13),
(14500., 2895.2774373372577, 7.088892508986423e-13),
(14500., 2950.7948444802937, 7.19859241961203e-13),
(14500., 3011.668470919037, 7.318841998432974e-13),
(14500., 3078.4150750292847, 7.450653556331303e-13),
(14500., 3151.601271102771, 7.595136289599408e-13),
(14500., 3231.84833935601, 7.753505540876357e-13),
(14500., 3319.8375000001, 7.927092948662834e-13),
(14500., 3419.8375000001, 8.124301573335219e-13),
(14500., 3519.8375000001, 8.32143496863722e-13),
(14500., 3619.8375000001, 8.518496597912558e-13),
(14500., 3719.8375000001, 8.71548966094001e-13),
(14500., 3819.8375000001, 8.912417120810375e-13),
(14500., 3919.8375000001, 9.109281727456396e-13),
(14500., 4019.8375000001006, 9.306086038319087e-13),
(14500., 4119.8375000001, 9.502832436555535e-13),
(14500., 4219.8375000001, 9.699523147128843e-13),
(14500., 4319.8375000001, 9.896160251067664e-13),
(14500., 4419.8375000001, 1.0092745698138783e-12),
(14500., 4519.8375000001, 1.0289281318139533e-12),
(14500., 4619.8375000001, 1.0485768830986386e-12),
(14500., 4719.837500000101, 1.0682209855750455e-12),
(14500., 4819.8375000001, 1.0878605918769225e-12),
(14500., 4919.8375000001, 1.1074958460945795e-12),
(14500., 5019.8375000001, 1.12712688443316e-12),
(14500., 5119.8375000001, 1.1467538358075718e-12),
(14500., 5219.837500000101, 1.1663768223812834e-12),
(14500., 5319.8375000001, 1.1859959600552537e-12),
(14500., 5419.8375000001, 1.2056113589124706e-12),
(14500., 5519.8375000001, 1.2252231236228768e-12),
(14500., 5619.837500000101, 1.2448313538128782e-12),
(14500., 5719.837500000101, 1.264436144403114e-12),
(14500., 5819.8375000001, 1.2840375859177403e-12),
(14500., 5919.8375000001, 1.3036357647680812e-12),
(14500., 6019.8375000001, 1.3232307635131852e-12),
(14500., 6119.837500000101, 1.3428226610995287e-12),
(14500., 6219.837500000101, 1.3624115330818617e-12),
(14500., 6319.8375000001, 1.3819974518269668e-12),
(14500., 6419.8375000001, 1.4015804867019147e-12),
(14500., 6519.8375000001, 1.4211607042482265e-12),
(14500., 6619.8375000001015, 1.4407381683432098e-12),
(14500., 6719.8375000001, 1.4603129403495974e-12),
(14500., 6819.8375000001, 1.4798850792545086e-12),
(14500., 6919.8375000001, 1.4994546417986473e-12),
(14500., 7019.8375000001, 1.51902168259656e-12),
(14500., 7119.8375000001015, 1.5385862542486974e-12),
(14500., 7219.8375000001, 1.558148407445953e-12),
(14500., 7319.8375000001, 1.5777081910672854e-12),
(14500., 7419.8375000001015, 1.597265652270974e-12),
(14500., 7519.8375000001, 1.6168208365800098e-12),
(14500., 7619.8375000001, 1.6363737879620781e-12),
(14500., 7719.8375000001, 1.65592454890454e-12),
(14500., 7819.8375000001, 1.6754731604847943e-12),
(14500., 7919.8375000001015, 1.6950196624363658e-12),
(14500., 8019.8375000001, 1.7145640932110254e-12),
(14500., 8119.8375000001015, 1.7341064900372398e-12),
(14500., 8219.8375000001, 1.7536468889752032e-12),
(14500., 8319.8375000001, 1.7731853249687024e-12),
(14500., 8419.837500000101, 1.7927218318940267e-12),
(14500., 8519.8375000001, 1.8122564426061326e-12),
(14500., 8619.837500000101, 1.8317891889822492e-12),
(14500., 8719.8375000001, 1.8513201019630905e-12),
(14500., 8819.8375000001, 1.8708492115918443e-12),
(14500., 8919.837500000101, 1.8903765470510703e-12),
(14500., 9019.8375000001, 1.9099021366976544e-12),
(14500., 9119.837500000101, 1.9294260080959377e-12),
(14500., 9219.8375000001, 1.9489481880491367e-12),
(14500., 9319.8375000001, 1.968468702629163e-12),
(14500., 9419.837500000101, 1.987987577204939e-12),
(14500., 9519.8375000001, 2.0075048364693035e-12),
(14500., 9619.837500000101, 2.0270205044645966e-12),
(14500., 9719.8375000001, 2.0465346046069905e-12),
(14500., 9819.8375000001, 2.066047159709656e-12),
(14500., 9919.837500000101, 2.0855581920048216e-12),
(14500., 9969.8375000001, 2.0953131438935408e-12),
(15000., 2510.383571796425, 6.537273482417048e-13),
(15000., 2528.767113085504, 6.574920070804165e-13),
(15000., 2548.9242652768776, 6.616193799138798e-13),
(15000., 2571.0261431510585, 6.661443688498988e-13),
(15000., 2595.260370333917, 6.711052269913066e-13),
(15000., 2621.832672040302, 6.765438790705992e-13),
(15000., 2650.968621482691, 6.825062726449114e-13),
(15000., 2682.9155547702017, 6.890427627630567e-13),
(15000., 2717.9446705535975, 6.962085332976094e-13),
(15000., 2756.3533322402664, 7.040640584445256e-13),
(15000., 2798.4675923227387, 7.126756082334578e-13),
(15000., 2844.644960249873, 7.221158022669297e-13),
(15000., 2895.2774373372577, 7.324642163192734e-13),
(15000., 2950.7948444802937, 7.438080468803642e-13),
(15000., 3011.668470919037, 7.562428392286098e-13),
(15000., 3078.4150750292847, 7.698732851664608e-13),
(15000., 3151.601271102771, 7.848140971542856e-13),
(15000., 3231.84833935601, 8.01190966239386e-13),
(15000., 3319.8375000001, 8.191416119010911e-13),
(15000., 3419.8375000001, 8.395350156594837e-13),
(15000., 3519.8375000001, 8.599207326485678e-13),
(15000., 3619.8375000001, 8.802991161838001e-13),
(15000., 3719.8375000001, 9.006704927439277e-13),
(15000., 3819.8375000001, 9.210351647017196e-13),
(15000., 3919.8375000001, 9.413934127154905e-13),
(15000., 4019.8375000001006, 9.61745497830258e-13),
(15000., 4119.8375000001, 9.820916633295015e-13),
(15000., 4219.8375000001, 1.0024321363719848e-12),
(15000., 4319.8375000001, 1.0227671294427473e-12),
(15000., 4419.8375000001, 1.043096841642923e-12),
(15000., 4519.8375000001, 1.0634214598393414e-12),
(15000., 4619.8375000001, 1.0837411596917924e-12),
(15000., 4719.837500000101, 1.104056106573237e-12),
(15000., 4819.8375000001, 1.1243664563960939e-12),
(15000., 4919.8375000001, 1.1446723563558872e-12),
(15000., 5019.8375000001, 1.1649739456020064e-12),
(15000., 5119.8375000001, 1.1852713558440161e-12),
(15000., 5219.837500000101, 1.2055647119008341e-12),
(15000., 5319.8375000001, 1.2258541321991542e-12),
(15000., 5419.8375000001, 1.2461397292266726e-12),
(15000., 5519.8375000001, 1.2664216099449781e-12),
(15000., 5619.837500000101, 1.2866998761663714e-12),
(15000., 5719.837500000101, 1.3069746248983593e-12),
(15000., 5819.8375000001, 1.3272459486591246e-12),
(15000., 5919.8375000001, 1.347513935766884e-12),
(15000., 6019.8375000001, 1.3677786706057077e-12),
(15000., 6119.837500000101, 1.388040233870092e-12),
(15000., 6219.837500000101, 1.4082987027903062e-12),
(15000., 6319.8375000001, 1.4285541513403254e-12),
(15000., 6419.8375000001, 1.4488066504299556e-12),
(15000., 6519.8375000001, 1.4690562680825901e-12),
(15000., 6619.8375000001015, 1.489303069599887e-12),
(15000., 6719.8375000001, 1.5095471177145172e-12),
(15000., 6819.8375000001, 1.5297884727320255e-12),
(15000., 6919.8375000001, 1.550027192662728e-12),
(15000., 7019.8375000001, 1.570263333344495e-12),
(15000., 7119.8375000001015, 1.5904969485571712e-12),
(15000., 7219.8375000001, 1.610728090129318e-12),
(15000., 7319.8375000001, 1.6309568080379032e-12),
(15000., 7419.8375000001015, 1.6511831505014902e-12),
(15000., 7519.8375000001, 1.6714071640674475e-12),
(15000., 7619.8375000001, 1.691628893693632e-12),
(15000., 7719.8375000001, 1.7118483828249756e-12),
(15000., 7819.8375000001, 1.7320656734653522e-12),
(15000., 7919.8375000001015, 1.7522808062450835e-12),
(15000., 8019.8375000001, 1.7724938204843944e-12),
(15000., 8119.8375000001015, 1.7927047542531225e-12),
(15000., 8219.8375000001, 1.8129136444269365e-12),
(15000., 8319.8375000001, 1.833120526740323e-12),
(15000., 8419.837500000101, 1.8533254358365547e-12),
(15000., 8519.8375000001, 1.8735284053148583e-12),
(15000., 8619.837500000101, 1.893729467774965e-12),
(15000., 8719.8375000001, 1.9139286548592226e-12),
(15000., 8819.8375000001, 1.93412599729243e-12),
(15000., 8919.837500000101, 1.954321524919545e-12),
(15000., 9019.8375000001, 1.9745152667414e-12),
(15000., 9119.837500000101, 1.9947072509485574e-12),
(15000., 9219.8375000001, 2.0148975049534172e-12),
(15000., 9319.8375000001, 2.035086055420692e-12),
(15000., 9419.837500000101, 2.055272928296344e-12),
(15000., 9519.8375000001, 2.075458148835085e-12),
(15000., 9619.837500000101, 2.0956417416265205e-12),
(15000., 9719.8375000001, 2.1158237306200205e-12),
(15000., 9819.8375000001, 2.1360041391483966e-12),
(15000., 9919.837500000101, 2.1561829899504474e-12),
(15000., 9969.8375000001, 2.166271838152895e-12),
(15500., 2510.383571796425, 6.747026822125251e-13),
(15500., 2528.767113085504, 6.785912695828902e-13),
(15500., 2548.9242652768776, 6.828545174860082e-13),
(15500., 2571.0261431510585, 6.875284787514418e-13),
(15500., 2595.260370333917, 6.926526678875513e-13),
(15500., 2621.832672040302, 6.982703923382189e-13),
(15500., 2650.968621482691, 7.044291153163866e-13),
(15500., 2682.9155547702017, 7.111808532232883e-13),
(15500., 2717.9446705535975, 7.185826109528683e-13),
(15500., 2756.3533322402664, 7.266968587006783e-13),
(15500., 2798.4675923227387, 7.355920542485135e-13),
(15500., 2844.644960249873, 7.453432150834884e-13),
(15500., 2895.2774373372577, 7.560325451366586e-13),
(15500., 2950.7948444802937, 7.677501213954616e-13),
(15500., 3011.668470919037, 7.805946461601973e-13),
(15500., 3078.4150750292847, 7.946742712817365e-13),
(15500., 3151.601271102771, 8.101075013401834e-13),
(15500., 3231.84833935601, 8.270241834070322e-13),
(15500., 3319.8375000001, 8.455665917815619e-13),
(15500., 3419.8375000001, 8.66632377006545e-13),
(15500., 3519.8375000001, 8.87690313411515e-13),
(15500., 3619.8375000001, 9.087407612134207e-13),
(15500., 3719.8375000001, 9.297840533184237e-13),
(15500., 3819.8375000001, 9.508204980950082e-13),
(15500., 3919.8375000001, 9.718503818034605e-13),
(15500., 4019.8375000001006, 9.9287397073106e-13),
(15500., 4119.8375000001, 1.0138915130743805e-12),
(15500., 4219.8375000001, 1.0349032406035645e-12),
(15500., 4319.8375000001, 1.0559093701380193e-12),
(15500., 4419.8375000001, 1.0769101048585008e-12),
(15500., 4519.8375000001, 1.0979056354768172e-12),
(15500., 4619.8375000001, 1.1188961412812647e-12),
(15500., 4719.837500000101, 1.1398817910732967e-12),
(15500., 4819.8375000001, 1.1608627440087344e-12),
(15500., 4919.8375000001, 1.1818391503549783e-12),
(15500., 5019.8375000001, 1.2028111521741037e-12),
(15500., 5119.8375000001, 1.2237788839404157e-12),
(15500., 5219.837500000101, 1.2447424730998904e-12),
(15500., 5319.8375000001, 1.2657020405779794e-12),
(15500., 5419.8375000001, 1.286657701241424e-12),
(15500., 5519.8375000001, 1.3076095643190197e-12),
(15500., 5619.837500000101, 1.3285577337856657e-12),
(15500., 5719.837500000101, 1.3495023087135046e-12),
(15500., 5819.8375000001, 1.3704433835935124e-12),
(15500., 5919.8375000001, 1.391381048630497e-12),
(15500., 6019.8375000001, 1.4123153900141268e-12),
(15500., 6119.837500000101, 1.4332464901683146e-12),
(15500., 6219.837500000101, 1.45417442798102e-12),
(15500., 6319.8375000001, 1.4750992790163078e-12),
(15500., 6419.8375000001, 1.4960211157103027e-12),
(15500., 6519.8375000001, 1.5169400075524995e-12),
(15500., 6619.8375000001015, 1.5378560212537469e-12),
(15500., 6719.8375000001, 1.5587692209020715e-12),
(15500., 6819.8375000001, 1.5796796681074047e-12),
(15500., 6919.8375000001, 1.600587422136155e-12),
(15500., 7019.8375000001, 1.621492540036486e-12),
(15500., 7119.8375000001015, 1.6423950767550696e-12),
(15500., 7219.8375000001, 1.6632950852460108e-12),
(15500., 7319.8375000001, 1.68419261657258e-12),
(15500., 7419.8375000001015, 1.7050877200023188e-12),
(15500., 7519.8375000001, 1.7259804430960434e-12),
(15500., 7619.8375000001, 1.7468708317912175e-12),
(15500., 7719.8375000001, 1.767758930480121e-12),
(15500., 7819.8375000001, 1.7886447820832093e-12),
(15500., 7919.8375000001015, 1.8095284281180203e-12),
(15500., 8019.8375000001, 1.830409908763953e-12),
(15500., 8119.8375000001015, 1.8512892629232203e-12),
(15500., 8219.8375000001, 1.8721665282782445e-12),
(15500., 8319.8375000001, 1.893041741345752e-12),
(15500., 8419.837500000101, 1.913914937527791e-12),
(15500., 8519.8375000001, 1.934786151159888e-12),
(15500., 8619.837500000101, 1.9556554155565393e-12),
(15500., 8719.8375000001, 1.9765227630542067e-12),
(15500., 8819.8375000001, 1.997388225051995e-12),
(15500., 8919.837500000101, 2.0182518320501565e-12),
(15500., 9019.8375000001, 2.0391136136865626e-12),
(15500., 9119.837500000101, 2.059973598771276e-12),
(15500., 9219.8375000001, 2.08083181531934e-12),
(15500., 9319.8375000001, 2.1016882905819024e-12),
(15500., 9419.837500000101, 2.1225430510757663e-12),
(15500., 9519.8375000001, 2.143396122611476e-12),
(15500., 9619.837500000101, 2.1642475303200198e-12),
(15500., 9719.8375000001, 2.185097298678231e-12),
(15500., 9819.8375000001, 2.2059454515329693e-12),
(15500., 9919.837500000101, 2.2267920121241522e-12),
(15500., 9969.8375000001, 2.2372147024228837e-12),
(16000., 2510.383571796425, 6.95672299732637e-13),
(16000., 2528.767113085504, 6.996847840583624e-13),
(16000., 2548.9242652768776, 7.040838725178037e-13),
(16000., 2571.0261431510585, 7.08906768399234e-13),
(16000., 2595.260370333917, 7.141942473317068e-13),
(16000., 2621.832672040302, 7.199909991623547e-13),
(16000., 2650.968621482691, 7.263460024269105e-13),
(16000., 2682.9155547702017, 7.333129345194915e-13),
(16000., 2717.9446705535975, 7.409506209676542e-13),
(16000., 2756.3533322402664, 7.493235275488155e-13),
(16000., 2798.4675923227387, 7.585022993474031e-13),
(16000., 2844.644960249873, 7.685643512519768e-13),
(16000., 2895.2774373372577, 7.795945148316323e-13),
(16000., 2950.7948444802937, 7.916857470151996e-13),
(16000., 3011.668470919037, 8.049399065292197e-13),
(16000., 3078.4150750292847, 8.194686046358139e-13),
(16000., 3151.601271102771, 8.353941373540409e-13),
(16000., 3231.84833935601, 8.528505070530543e-13),
(16000., 3319.8375000001, 8.719845420775889e-13),
(16000., 3419.8375000001, 8.937225558109283e-13),
(16000., 3519.8375000001, 9.154525603790317e-13),
(16000., 3619.8375000001, 9.371749228240785e-13),
(16000., 3719.8375000001, 9.588899824092732e-13),
(16000., 3819.8375000001, 9.805980534336952e-13),
(16000., 3919.8375000001, 1.002299427699191e-12),
(16000., 4019.8375000001006, 1.0239943766791185e-12),
(16000., 4119.8375000001, 1.0456831534307785e-12),
(16000., 4219.8375000001, 1.0673659942867766e-12),
(16000., 4319.8375000001, 1.089043120355105e-12),
(16000., 4419.8375000001, 1.1107147388532099e-12),
(16000., 4519.8375000001, 1.1323810442975468e-12),
(16000., 4619.8375000001, 1.1540422195669665e-12),
(16000., 4719.837500000101, 1.1756984368556441e-12),
(16000., 4819.8375000001, 1.1973498585290398e-12),
(16000., 4919.8375000001, 1.2189966378945109e-12),
(16000., 5019.8375000001, 1.2406389198966044e-12),
(16000., 5119.8375000001, 1.2622768417457274e-12),
(16000., 5219.837500000101, 1.2839105334877356e-12),
(16000., 5319.8375000001, 1.3055401185210135e-12),
(16000., 5419.8375000001, 1.3271657140667825e-12),
(16000., 5519.8375000001, 1.3487874315976522e-12),
(16000., 5619.837500000101, 1.3704053772288202e-12),
(16000., 5719.837500000101, 1.3920196520757867e-12),
(16000., 5819.8375000001, 1.4136303525819967e-12),
(16000., 5919.8375000001, 1.4352375708194206e-12),
(16000., 6019.8375000001, 1.4568413947647328e-12),
(16000., 6119.837500000101, 1.4784419085534597e-12),
(16000., 6219.837500000101, 1.5000391927141868e-12),
(16000., 6319.8375000001, 1.5216333243847018e-12),
(16000., 6419.8375000001, 1.5432243775117366e-12),
(16000., 6519.8375000001, 1.5648124230357957e-12),
(16000., 6619.8375000001015, 1.5863975290624098e-12),
(16000., 6719.8375000001, 1.607979761021006e-12),
(16000., 6819.8375000001, 1.6295591818124694e-12),
(16000., 6919.8375000001, 1.6511358519463622e-12),
(16000., 7019.8375000001, 1.6727098296686722e-12),
(16000., 7119.8375000001015, 1.694281171080873e-12),
(16000., 7219.8375000001, 1.7158499302510112e-12),
(16000., 7319.8375000001, 1.7374161593174586e-12),
(16000., 7419.8375000001015, 1.7589799085859148e-12),
(16000., 7519.8375000001, 1.7805412266201882e-12),
(16000., 7619.8375000001, 1.802100160327238e-12),
(16000., 7719.8375000001, 1.823656755036911e-12),
(16000., 7819.8375000001, 1.8452110545767768e-12),
(16000., 7919.8375000001015, 1.866763101342424e-12),
(16000., 8019.8375000001, 1.8883129363635432e-12),
(16000., 8119.8375000001015, 1.909860599366118e-12),
(16000., 8219.8375000001, 1.931406128830979e-12),
(16000., 8319.8375000001, 1.952949562048998e-12),
(16000., 8419.837500000101, 1.9744909351731443e-12),
(16000., 8519.8375000001, 1.996030283267621e-12),
(16000., 8619.837500000101, 2.0175676403542825e-12),
(16000., 8719.8375000001, 2.039103039456512e-12),
(16000., 8819.8375000001, 2.060636512640731e-12),
(16000., 8919.837500000101, 2.082168091055689e-12),
(16000., 9019.8375000001, 2.1036978049696865e-12),
(16000., 9119.837500000101, 2.125225683805857e-12),
(16000., 9219.8375000001, 2.1467517561756312e-12),
(16000., 9319.8375000001, 2.1682760499104988e-12),
(16000., 9419.837500000101, 2.189798592092173e-12),
(16000., 9519.8375000001, 2.2113194090812532e-12),
(16000., 9619.837500000101, 2.2328385265444803e-12),
(16000., 9719.8375000001, 2.2543559694806634e-12),
(16000., 9819.8375000001, 2.2758717622453636e-12),
(16000., 9919.837500000101, 2.2973859285743987e-12),
(16000., 9969.8375000001, 2.308142409079098e-12),
(16500., 2510.383571796425, 7.166364318636101e-13),
(16500., 2528.767113085504, 7.207727828809852e-13),
(16500., 2548.9242652768776, 7.253076788181647e-13),
(16500., 2571.0261431510585, 7.302794731700381e-13),
(16500., 2595.260370333917, 7.357302024133809e-13),
(16500., 2621.832672040302, 7.417059385032754e-13),
(16500., 2650.968621482691, 7.482571749791022e-13),
(16500., 2682.9155547702017, 7.554392498833048e-13),
(16500., 2717.9446705535975, 7.633128090054533e-13),
(16500., 2756.3533322402664, 7.719443133045089e-13),
(16500., 2798.4675923227387, 7.814065947367578e-13),
(16500., 2844.644960249873, 7.917794651291996e-13),
(16500., 2895.2774373372577, 8.031503831919099e-13),
(16500., 2950.7948444802937, 8.156151852621278e-13),
(16500., 3011.668470919037, 8.292788859218189e-13),
(16500., 3078.4150750292847, 8.442565552337477e-13),
(16500., 3151.601271102771, 8.606742800035276e-13),
(16500., 3231.84833935601, 8.78670217201722e-13),
(16500., 3319.8375000001, 8.983957484763074e-13),
(16500., 3419.8375000001, 9.208058441262616e-13),
(16500., 3519.8375000001, 9.432077719006493e-13),
(16500., 3619.8375000001, 9.656019055937157e-13),
(16500., 3719.8375000001, 9.879885907581979e-13),
(16500., 3819.8375000001, 1.0103681475613072e-12),
(16500., 3919.8375000001, 1.0327408732885021e-12),
(16500., 4019.8375000001006, 1.0551070445453334e-12),
(16500., 4119.8375000001, 1.0774669191996057e-12),
(16500., 4219.8375000001, 1.0998207380994772e-12),
(16500., 4319.8375000001, 1.122168726597621e-12),
(16500., 4419.8375000001, 1.1445110959070057e-12),
(16500., 4519.8375000001, 1.166848044310062e-12),
(16500., 4619.8375000001, 1.189179758239807e-12),
(16500., 4719.837500000101, 1.2115064132488421e-12),
(16500., 4819.8375000001, 1.2338281748798944e-12),
(16500., 4919.8375000001, 1.2561451994496778e-12),
(16500., 5019.8375000001, 1.278457634756246e-12),
(16500., 5119.8375000001, 1.3007656207186535e-12),
(16500., 5219.837500000101, 1.323069289956582e-12),
(16500., 5319.8375000001, 1.345368768316594e-12),
(16500., 5419.8375000001, 1.3676641753508444e-12),
(16500., 5519.8375000001, 1.3899556247533341e-12),
(16500., 5619.837500000101, 1.4122432247581855e-12),
(16500., 5719.837500000101, 1.4345270785038604e-12),
(16500., 5819.8375000001, 1.4568072843667947e-12),
(16500., 5919.8375000001, 1.4790839362674983e-12),
(16500., 6019.8375000001, 1.5013571239518347e-12),
(16500., 6119.837500000101, 1.5236269332498797e-12),
(16500., 6219.837500000101, 1.5458934463144917e-12),
(16500., 6319.8375000001, 1.568156741841496e-12),
(16500., 6419.8375000001, 1.5904168952731744e-12),
(16500., 6519.8375000001, 1.6126739789865775e-12),
(16500., 6619.8375000001015, 1.6349280624680159e-12),
(16500., 6719.8375000001, 1.6571792124749426e-12),
(16500., 6819.8375000001, 1.679427493186324e-12),
(16500., 6919.8375000001, 1.7016729663424776e-12),
(16500., 7019.8375000001, 1.7239156913752652e-12),
(16500., 7119.8375000001015, 1.7461557255294405e-12),
(16500., 7219.8375000001, 1.768393123975873e-12),
(16500., 7319.8375000001, 1.7906279399173029e-12),
(16500., 7419.8375000001015, 1.81286022468722e-12),
(16500., 7519.8375000001, 1.8350900278424047e-12),
(16500., 7619.8375000001, 1.8573173972496238e-12),
(16500., 7719.8375000001, 1.8795423791669187e-12),
(16500., 7819.8375000001, 1.901765018319903e-12),
(16500., 7919.8375000001015, 1.92398535797343e-12),
(16500., 8019.8375000001, 1.9462034399989767e-12),
(16500., 8119.8375000001015, 1.968419304938048e-12),
(16500., 8219.8375000001, 1.990632992061887e-12),
(16500., 8319.8375000001, 2.012844539427757e-12),
(16500., 8419.837500000101, 2.0350539839320212e-12),
(16500., 8519.8375000001, 2.0572613613602534e-12),
(16500., 8619.837500000101, 2.0794667064345733e-12),
(16500., 8719.8375000001, 2.1016700528583928e-12),
(16500., 8819.8375000001, 2.12387143335875e-12),
(16500., 8919.837500000101, 2.1460708797263816e-12),
(16500., 9019.8375000001, 2.1682684228536843e-12),
(16500., 9119.837500000101, 2.1904640927707022e-12),
(16500., 9219.8375000001, 2.212657918679256e-12),
(16500., 9319.8375000001, 2.2348499289853435e-12),
(16500., 9419.837500000101, 2.2570401513299036e-12),
(16500., 9519.8375000001, 2.2792286126180548e-12),
(16500., 9619.837500000101, 2.301415339046898e-12),
(16500., 9719.8375000001, 2.3236003561319607e-12),
(16500., 9819.8375000001, 2.3457836887323786e-12),
(16500., 9919.837500000101, 2.3679653610748734e-12),
(16500., 9969.8375000001, 2.379055582053011e-12),
(17000., 2510.383571796425, 7.375952937968678e-13),
(17000., 2528.767113085504, 7.418554824622401e-13),
(17000., 2548.9242652768776, 7.465261541321782e-13),
(17000., 2571.0261431510585, 7.516468122662736e-13),
(17000., 2595.260370333917, 7.572607539270774e-13),
(17000., 2621.832672040302, 7.634154328942492e-13),
(17000., 2650.968621482691, 7.701628574045676e-13),
(17000., 2682.9155547702017, 7.775600258181662e-13),
(17000., 2717.9446705535975, 7.856694038300473e-13),
(17000., 2756.3533322402664, 7.945594471965731e-13),
(17000., 2798.4675923227387, 8.043051743325262e-13),
(17000., 2844.644960249873, 8.149887935590568e-13),
(17000., 2895.2774373372577, 8.267003902502533e-13),
(17000., 2950.7948444802937, 8.395386796403277e-13),
(17000., 3011.668470919037, 8.536118316189293e-13),
(17000., 3078.4150750292847, 8.690383744635444e-13),
(17000., 3151.601271102771, 8.859481851403127e-13),
(17000., 3231.84833935601, 9.044835745531006e-13),
(17000., 3319.8375000001, 9.24800476940907e-13),
(17000., 3419.8375000001, 9.478825138327776e-13),
(17000., 3519.8375000001, 9.709562257079983e-13),
(17000., 3619.8375000001, 9.940219930426016e-13),
(17000., 3719.8375000001, 1.0170801676140137e-12),
(17000., 3819.8375000001, 1.0401310753975822e-12),
(17000., 3919.8375000001, 1.0631750191067278e-12),
(17000., 4019.8375000001006, 1.0862122804274456e-12),
(17000., 4119.8375000001, 1.1092431219898156e-12),
(17000., 4219.8375000001, 1.1322677891125055e-12),
(17000., 4319.8375000001, 1.155286511350713e-12),
(17000., 4419.8375000001, 1.1782995038734035e-12),
(17000., 4519.8375000001, 1.2013069686918547e-12),
(17000., 4619.8375000001, 1.2243090957583151e-12),
(17000., 4719.837500000101, 1.2473060639508887e-12),
(17000., 4819.8375000001, 1.2702980419584938e-12),
(17000., 4919.8375000001, 1.2932851890778271e-12),
(17000., 5019.8375000001, 1.316267655932644e-12),
(17000., 5119.8375000001, 1.3392455851242953e-12),
(17000., 5219.837500000101, 1.3622191118212805e-12),
(17000., 5319.8375000001, 1.3851883642945808e-12),
(17000., 5419.8375000001, 1.408153464404684e-12),
(17000., 5519.8375000001, 1.4311145280454623e-12),
(17000., 5619.837500000101, 1.4540716655494486e-12),
(17000., 5719.837500000101, 1.4770249820584945e-12),
(17000., 5819.8375000001, 1.4999745778633305e-12),
(17000., 5919.8375000001, 1.522920548715136e-12),
(17000., 6019.8375000001, 1.5458629861118639e-12),
(17000., 6119.837500000101, 1.5688019775617653e-12),
(17000., 6219.837500000101, 1.5917376068262788e-12),
(17000., 6319.8375000001, 1.6146699541442132e-12),
(17000., 6419.8375000001, 1.6375990964389534e-12),
(17000., 6519.8375000001, 1.6605251075102173e-12),
(17000., 6619.8375000001015, 1.6834480582117535e-12),
(17000., 6719.8375000001, 1.7063680166162086e-12),
(17000., 6819.8375000001, 1.729285048168278e-12),
(17000., 6919.8375000001, 1.752199215827137e-12),
(17000., 7019.8375000001, 1.775110580199057e-12),
(17000., 7119.8375000001015, 1.798019199661015e-12),
(17000., 7219.8375000001, 1.8209251304760354e-12),
(17000., 7319.8375000001, 1.8438284269009282e-12),
(17000., 7419.8375000001015, 1.866729141287026e-12),
(17000., 7519.8375000001, 1.8896273241744673e-12),
(17000., 7619.8375000001, 1.9125230243805307e-12),
(17000., 7719.8375000001, 1.93541628908246e-12),
(17000., 7819.8375000001, 1.9583071638952085e-12),
(17000., 7919.8375000001015, 1.9811956929444693e-12),
(17000., 8019.8375000001, 2.0040819189353383e-12),
(17000., 8119.8375000001015, 2.0269658832169313e-12),
(17000., 8219.8375000001, 2.0498476258432343e-12),
(17000., 8319.8375000001, 2.0727271856304585e-12),
(17000., 8419.837500000101, 2.095604600211142e-12),
(17000., 8519.8375000001, 2.11847990608522e-12),
(17000., 8619.837500000101, 2.14135313866827e-12),
(17000., 8719.8375000001, 2.1642243323371206e-12),
(17000., 8819.8375000001, 2.187093520473e-12),
(17000., 8919.837500000101, 2.209960735502385e-12),
(17000., 9019.8375000001, 2.2328260089356925e-12),
(17000., 9119.837500000101, 2.2556893714039665e-12),
(17000., 9219.8375000001, 2.2785508526936667e-12),
(17000., 9319.8375000001, 2.301410481779698e-12),
(17000., 9419.837500000101, 2.3242682868567746e-12),
(17000., 9519.8375000001, 2.347124295369223e-12),
(17000., 9619.837500000101, 2.369978534039327e-12),
(17000., 9719.8375000001, 2.3928310288942914e-12),
(17000., 9819.8375000001, 2.4156818052919085e-12),
(17000., 9919.837500000101, 2.438530887945009e-12),
(17000., 9969.8375000001, 2.449954801669565e-12),
(17500., 2510.383571796425, 7.585490863667257e-13),
(17500., 2528.767113085504, 7.629330847730158e-13),
(17500., 2548.9242652768776, 7.67739501673078e-13),
(17500., 2571.0261431510585, 7.730089902587741e-13),
(17500., 2595.260370333917, 7.787861079267528e-13),
(17500., 2621.832672040302, 7.851196900089889e-13),
(17500., 2650.968621482691, 7.920632591454174e-13),
(17500., 2682.9155547702017, 7.996754736961941e-13),
(17500., 2717.9446705535975, 8.080206189191558e-13),
(17500., 2756.3533322402664, 8.17169144998993e-13),
(17500., 2798.4675923227387, 8.271982564118383e-13),
(17500., 2844.644960249873, 8.381925575461335e-13),
(17500., 2895.2774373372577, 8.502447599817274e-13),
(17500., 2950.7948444802937, 8.634564573584367e-13),
(17500., 3011.668470919037, 8.779389743473457e-13),
(17500., 3078.4150750292847, 8.938142968777296e-13),
(17500., 3151.601271102771, 9.11216091474789e-13),
(17500., 3231.84833935601, 9.302908223337959e-13),
(17500., 3319.8375000001, 9.511989756004891e-13),
(17500., 3419.8375000001, 9.749528185711483e-13),
(17500., 3519.8375000001, 9.986981808921452e-13),
(17500., 3619.8375000001, 1.0224354496537108e-12),
(17500., 3719.8375000001, 1.0461649827956042e-12),
(17500., 3819.8375000001, 1.0698871120436216e-12),
(17500., 3919.8375000001, 1.093602145485636e-12),
(17500., 4019.8375000001006, 1.1173103698383336e-12),
(17500., 4119.8375000001, 1.1410120524477027e-12),
(17500., 4219.8375000001, 1.1647074430596157e-12),
(17500., 4319.8375000001, 1.1883967753912722e-12),
(17500., 4419.8375000001, 1.2120802685296381e-12),
(17500., 4519.8375000001, 1.2357581281791494e-12),
(17500., 4619.8375000001, 1.259430547777707e-12),
(17500., 4719.837500000101, 1.2830977094972727e-12),
(17500., 4819.8375000001, 1.3067597851430882e-12),
(17500., 4919.8375000001, 1.330416936963602e-12),
(17500., 5019.8375000001, 1.3540693183815503e-12),
(17500., 5119.8375000001, 1.3777170746552541e-12),
(17500., 5219.837500000101, 1.4013603434779983e-12),
(17500., 5319.8375000001, 1.4249992555223505e-12),
(17500., 5419.8375000001, 1.4486339349354137e-12),
(17500., 5519.8375000001, 1.4722644997902516e-12),
(17500., 5619.837500000101, 1.495891062498096e-12),
(17500., 5719.837500000101, 1.5195137301853796e-12),
(17500., 5819.8375000001, 1.5431326050391653e-12),
(17500., 5919.8375000001, 1.5667477846241304e-12),
(17500., 6019.8375000001, 1.5903593621738876e-12),
(17500., 6119.837500000101, 1.6139674268591306e-12),
(17500., 6219.837500000101, 1.6375720640347987e-12),
(17500., 6319.8375000001, 1.661173355468224e-12),
(17500., 6419.8375000001, 1.6847713795500115e-12),
(17500., 6519.8375000001, 1.7083662114892121e-12),
(17500., 6619.8375000001015, 1.7319579234941955e-12),
(17500., 6719.8375000001, 1.7555465849404723e-12),
(17500., 6819.8375000001, 1.7791322625266002e-12),
(17500., 6919.8375000001, 1.802715020419183e-12),
(17500., 7019.8375000001, 1.8262949203878856e-12),
(17500., 7119.8375000001015, 1.8498720219312876e-12),
(17500., 7219.8375000001, 1.873446382394319e-12),
(17500., 7319.8375000001, 1.897018057077966e-12),
(17500., 7419.8375000001015, 1.9205870993418473e-12),
(17500., 7519.8375000001, 1.9441535607002242e-12),
(17500., 7619.8375000001, 1.967717490911957e-12),
(17500., 7719.8375000001, 1.991278938064853e-12),
(17500., 7819.8375000001, 2.0148379486548455e-12),
(17500., 7919.8375000001015, 2.0383945676603695e-12),
(17500., 8019.8375000001, 2.0619488386122993e-12),
(17500., 8119.8375000001015, 2.0855008036597605e-12),
(17500., 8219.8375000001, 2.109050503632111e-12),
(17500., 8319.8375000001, 2.1325979780973637e-12),
(17500., 8419.837500000101, 2.1561432654172948e-12),
(17500., 8519.8375000001, 2.179686402799467e-12),
(17500., 8619.837500000101, 2.2032274263463784e-12),
(17500., 8719.8375000001, 2.226766371101921e-12),
(17500., 8819.8375000001, 2.250303271095342e-12),
(17500., 8919.837500000101, 2.2738381593828544e-12),
(17500., 9019.8375000001, 2.2973710680870607e-12),
(17500., 9119.837500000101, 2.320902028434326e-12),
(17500., 9219.8375000001, 2.344431070790225e-12),
(17500., 9319.8375000001, 2.3679582246931916e-12),
(17500., 9419.837500000101, 2.391483518886475e-12),
(17500., 9519.8375000001, 2.41500698134851e-12),
(17500., 9619.837500000101, 2.438528639321793e-12),
(17500., 9719.8375000001, 2.46204851934036e-12),
(17500., 9819.8375000001, 2.4855666472559373e-12),
(17500., 9919.837500000101, 2.5090830482628575e-12),
(17500., 9969.8375000001, 2.5208406088749524e-12),
(18000., 2493.617582875038, 7.753864287783883e-13),
(18000., 2510.383571796425, 7.794979973810824e-13),
(18000., 2528.767113085504, 7.840057786822226e-13),
(18000., 2548.9242652768776, 7.889479114695221e-13),
(18000., 2571.0261431510585, 7.943661984435315e-13),
(18000., 2595.260370333917, 8.003064570929042e-13),
(18000., 2621.832672040302, 8.06818904040038e-13),
(18000., 2650.968621482691, 8.139585760449919e-13),
(18000., 2682.9155547702017, 8.217857911623774e-13),
(18000., 2717.9446705535975, 8.303666538833228e-13),
(18000., 2756.3533322402664, 8.397736084658376e-13),
(18000., 2798.4675923227387, 8.500860450653927e-13),
(18000., 2844.644960249873, 8.613909637271323e-13),
(18000., 2895.2774373372577, 8.737837017958796e-13),
(18000., 2950.7948444802937, 8.873687308444154e-13),
(18000., 3011.668470919037, 9.022605298190701e-13),
(18000., 3078.4150750292847, 9.185845417594308e-13),
(18000., 3151.601271102771, 9.364782221712172e-13),
(18000., 3231.84833935601, 9.560921879236708e-13),
(18000., 3319.8375000001, 9.775914764110614e-13),
(18000., 3419.8375000001, 1.0020169954420275e-12),
(18000., 3519.8375000001, 1.0264338796412572e-12),
(18000., 3619.8375000001, 1.050842522648109e-12),
(18000., 3719.8375000001, 1.0752432885046454e-12),
(18000., 3819.8375000001, 1.0996365146315775e-12),
(18000., 3919.8375000001, 1.1240225144397235e-12),
(18000., 4019.8375000001006, 1.1484015796285708e-12),
(18000., 4119.8375000001, 1.1727739822153888e-12),
(18000., 4219.8375000001, 1.1971399763315779e-12),
(18000., 4319.8375000001, 1.2214997998173386e-12),
(18000., 4419.8375000001, 1.2458536756410721e-12),
(18000., 4519.8375000001, 1.2702018131660286e-12),
(18000., 4619.8375000001, 1.2945444092834496e-12),
(18000., 4719.837500000101, 1.3188816494287046e-12),
(18000., 4819.8375000001, 1.3432137084946192e-12),
(18000., 4919.8375000001, 1.3675407516542296e-12),
(18000., 5019.8375000001, 1.391862935103543e-12),
(18000., 5119.8375000001, 1.4161804067334848e-12),
(18000., 5219.837500000101, 1.4404933067390032e-12),
(18000., 5319.8375000001, 1.464801768172285e-12),
(18000., 5419.8375000001, 1.4891059174461545e-12),
(18000., 5519.8375000001, 1.513405874792973e-12),
(18000., 5619.837500000101, 1.5377017546837079e-12),
(18000., 5719.837500000101, 1.561993666211279e-12),
(18000., 5819.8375000001, 1.5862817134418032e-12),
(18000., 5919.8375000001, 1.6105659957369357e-12),
(18000., 6019.8375000001, 1.6348466080501453e-12),
(18000., 6119.837500000101, 1.659123641199434e-12),
(18000., 6219.837500000101, 1.6833971821187382e-12),
(18000., 6319.8375000001, 1.7076673140900015e-12),
(18000., 6419.8375000001, 1.7319341169576965e-12),
(18000., 6519.8375000001, 1.7561976673273812e-12),
(18000., 6619.8375000001015, 1.7804580387497178e-12),
(18000., 6719.8375000001, 1.804715301891222e-12),
(18000., 6819.8375000001, 1.8289695246928993e-12),
(18000., 6919.8375000001, 1.8532207725177878e-12),
(18000., 7019.8375000001, 1.8774691082883533e-12),
(18000., 7119.8375000001015, 1.9017145926145593e-12),
(18000., 7219.8375000001, 1.9259572839133857e-12),
(18000., 7319.8375000001, 1.950197238520479e-12),
(18000., 7419.8375000001015, 1.9744345107945514e-12),
(18000., 7519.8375000001, 1.998669153215106e-12),
(18000., 7619.8375000001, 2.0229012164739943e-12),
(18000., 7719.8375000001, 2.04713074956128e-12),
(18000., 7819.8375000001, 2.071357799845833e-12),
(18000., 7919.8375000001015, 2.095582413151047e-12),
(18000., 8019.8375000001, 2.1198046338260294e-12),
(18000., 8119.8375000001015, 2.1440245048126072e-12),
(18000., 8219.8375000001, 2.168242067708422e-12),
(18000., 8319.8375000001, 2.192457362826414e-12),
(18000., 8419.837500000101, 2.216670429250926e-12),
(18000., 8519.8375000001, 2.2408813048906747e-12),
(18000., 8619.837500000101, 2.2650900265287877e-12),
(18000., 8719.8375000001, 2.289296629870113e-12),
(18000., 8819.8375000001, 2.3135011495859788e-12),
(18000., 8919.837500000101, 2.3377036193565644e-12),
(18000., 9019.8375000001, 2.361904071911044e-12),
(18000., 9119.837500000101, 2.3861025390656436e-12),
(18000., 9219.8375000001, 2.4102990517597385e-12),
(18000., 9319.8375000001, 2.4344936400901187e-12),
(18000., 9419.837500000101, 2.4586863333435335e-12),
(18000., 9519.8375000001, 2.482877160027617e-12),
(18000., 9619.837500000101, 2.5070661479002997e-12),
(18000., 9719.8375000001, 2.531253323997788e-12),
(18000., 9819.8375000001, 2.555438714661201e-12),
(18000., 9919.837500000101, 2.579622345561944e-12),
(18000., 9969.8375000001, 2.5917135089465214e-12),
(18500., 2493.617582875038, 7.962177593258201e-13),
(18500., 2510.383571796425, 8.004422027960821e-13),
(18500., 2528.767113085504, 8.050737411384287e-13),
(18500., 2548.9242652768776, 8.101515615548522e-13),
(18500., 2571.0261431510585, 8.15718616039288e-13),
(18500., 2595.260370333917, 8.218219819392652e-13),
(18500., 2621.832672040302, 8.285132569154105e-13),
(18500., 2650.968621482691, 8.358489915753571e-13),
(18500., 2682.9155547702017, 8.438911633739236e-13),
(18500., 2717.9446705535975, 8.527076957181953e-13),
(18500., 2756.3533322402664, 8.623730265976429e-13),
(18500., 2798.4675923227387, 8.729687314792193e-13),
(18500., 2844.644960249873, 8.845842056693951e-13),
(18500., 2895.2774373372577, 8.973174118535151e-13),
(18500., 2950.7948444802937, 9.112756990821996e-13),
(18500., 3011.668470919037, 9.265767000895926e-13),
(18500., 3078.4150750292847, 9.433493145041827e-13),
(18500., 3151.601271102771, 9.617347862551026e-13),
(18500., 3231.84833935601, 9.818878842910039e-13),
(18500., 3319.8375000001, 1.0039781966208605e-12),
(18500., 3419.8375000001, 1.0290752665052883e-12),
(18500., 3519.8375000001, 1.0541635487733861e-12),
(18500., 3619.8375000001, 1.0792434435509275e-12),
(18500., 3719.8375000001, 1.1043153209244268e-12),
(18500., 3819.8375000001, 1.129379523955996e-12),
(18500., 3919.8375000001, 1.1544363713297655e-12),
(18500., 4019.8375000001006, 1.1794861596818811e-12),
(18500., 4119.8375000001, 1.204529165657894e-12),
(18500., 4219.8375000001, 1.2295656477345786e-12),
(18500., 4319.8375000001, 1.2545958478375622e-12),
(18500., 4419.8375000001, 1.2796199927814555e-12),
(18500., 4519.8375000001, 1.304638295555238e-12),
(18500., 4619.8375000001, 1.329650956472364e-12),
(18500., 4719.837500000101, 1.3546581642022793e-12),
(18500., 4819.8375000001, 1.3796600966977105e-12),
(18500., 4919.8375000001, 1.4046569220301167e-12),
(18500., 5019.8375000001, 1.4296487991440122e-12),
(18500., 5119.8375000001, 1.4546358785394578e-12),
(18500., 5219.837500000101, 1.4796183028907958e-12),
(18500., 5319.8375000001, 1.504596207608675e-12),
(18500., 5419.8375000001, 1.5295697213515187e-12),
(18500., 5519.8375000001, 1.5545389664918248e-12),
(18500., 5619.837500000101, 1.5795040595420344e-12),
(18500., 5719.837500000101, 1.60446511154413e-12),
(18500., 5819.8375000001, 1.6294222284266397e-12),
(18500., 5919.8375000001, 1.6543755113322909e-12),
(18500., 6019.8375000001, 1.6793250569191882e-12),
(18500., 6119.837500000101, 1.7042709576380682e-12),
(18500., 6219.837500000101, 1.7292133019878975e-12),
(18500., 6319.8375000001, 1.754152174751835e-12),
(18500., 6419.8375000001, 1.779087657215363e-12),
(18500., 6519.8375000001, 1.8040198273681964e-12),
(18500., 6619.8375000001015, 1.8289487600914176e-12),
(18500., 6719.8375000001, 1.8538745273311285e-12),
(18500., 6819.8375000001, 1.8787971982597914e-12),
(18500., 6919.8375000001, 1.903716839426295e-12),
(18500., 7019.8375000001, 1.928633514895701e-12),
(18500., 7119.8375000001015, 1.9535472863795224e-12),
(18500., 7219.8375000001, 1.9784582133572978e-12),
(18500., 7319.8375000001, 2.0033663531901695e-12),
(18500., 7419.8375000001015, 2.0282717612270955e-12),
(18500., 7519.8375000001, 2.0531744909042654e-12),
(18500., 7619.8375000001, 2.0780745938382546e-12),
(18500., 7719.8375000001, 2.1029721199133824e-12),
(18500., 7819.8375000001, 2.1278671173637136e-12),
(18500., 7919.8375000001015, 2.1527596328501015e-12),
(18500., 8019.8375000001, 2.1776497115326276e-12),
(18500., 8119.8375000001015, 2.202537397138779e-12),
(18500., 8219.8375000001, 2.2274227320276592e-12),
(18500., 8319.8375000001, 2.2523057572505156e-12),
(18500., 8419.837500000101, 2.2771865126078363e-12),
(18500., 8519.8375000001, 2.302065036703255e-12),
(18500., 8619.837500000101, 2.3269413669944763e-12),
(18500., 8719.8375000001, 2.351815539841422e-12),
(18500., 8819.8375000001, 2.376687590551785e-12),
(18500., 8919.837500000101, 2.4015575534241532e-12),
(18500., 9019.8375000001, 2.4264254617888694e-12),
(18500., 9119.837500000101, 2.4512913480467634e-12),
(18500., 9219.8375000001, 2.476155243705895e-12),
(18500., 9319.8375000001, 2.50101717941643e-12),
(18500., 9419.837500000101, 2.525877185003768e-12),
(18500., 9519.8375000001, 2.55073528950002e-12),
(18500., 9619.837500000101, 2.575591521173946e-12),
(18500., 9719.8375000001, 2.6004459075594384e-12),
(18500., 9819.8375000001, 2.6252984754826357e-12),
(18500., 9919.837500000101, 2.6501492510877505e-12),
(18500., 9969.8375000001, 2.6625739747607557e-12),
(19000., 2493.617582875038, 8.170445722160711e-13),
(19000., 2510.383571796425, 8.213818677566779e-13),
(19000., 2528.767113085504, 8.261371382165837e-13),
(19000., 2548.9242652768776, 8.313506190205509e-13),
(19000., 2571.0261431510585, 8.370664112483521e-13),
(19000., 2595.260370333917, 8.433328518816618e-13),
(19000., 2621.832672040302, 8.502029193762295e-13),
(19000., 2650.968621482691, 8.577346779245329e-13),
(19000., 2682.9155547702017, 8.659917640979554e-13),
(19000., 2717.9446705535975, 8.750439199136414e-13),
(19000., 2756.3533322402664, 8.849675767629893e-13),
(19000., 2798.4675923227387, 8.958464950698377e-13),
(19000., 2844.644960249873, 9.077724650208624e-13),
(19000., 2895.2774373372577, 9.208460742327811e-13),
(19000., 2950.7948444802937, 9.351775487953377e-13),
(19000., 3011.668470919037, 9.508876747606333e-13),
(19000., 3078.4150750292847, 9.681088078434446e-13),
(19000., 3151.601271102771, 9.869859798592969e-13),
(19000., 3231.84833935601, 1.0076781112631242e-12),
(19000., 3319.8375000001, 1.0303593400676228e-12),
(19000., 3419.8375000001, 1.0561278401072467e-12),
(19000., 3519.8375000001, 1.081887401093316e-12),
(19000., 3619.8375000001, 1.1076384295775192e-12),
(19000., 3719.8375000001, 1.1333813016350173e-12),
(19000., 3819.8375000001, 1.1591163659177022e-12),
(19000., 3919.8375000001, 1.1848439463351443e-12),
(19000., 4019.8375000001006, 1.2105643444156406e-12),
(19000., 4119.8375000001, 1.2362778413915538e-12),
(19000., 4219.8375000001, 1.2619847000463065e-12),
(19000., 4319.8375000001, 1.2876851663547172e-12),
(19000., 4419.8375000001, 1.313379470943635e-12),
(19000., 4519.8375000001, 1.3390678303958648e-12),
(19000., 4619.8375000001, 1.3647504484170587e-12),
(19000., 4719.837500000101, 1.3904275168824541e-12),
(19000., 4819.8375000001, 1.4160992167779868e-12),
(19000., 4919.8375000001, 1.441765719048311e-12),
(19000., 5019.8375000001, 1.467427185362571e-12),
(19000., 5119.8375000001, 1.4930837688073353e-12),
(19000., 5219.837500000101, 1.5187356145148697e-12),
(19000., 5319.8375000001, 1.5443828602338872e-12),
(19000., 5419.8375000001, 1.5700256368490103e-12),
(19000., 5519.8375000001, 1.5956640688544019e-12),
(19000., 5619.837500000101, 1.6212982747863697e-12),
(19000., 5719.837500000101, 1.6469283676191615e-12),
(19000., 5819.8375000001, 1.672554455127675e-12),
(19000., 5919.8375000001, 1.6981766402203737e-12),
(19000., 6019.8375000001, 1.7237950212453272e-12),
(19000., 6119.837500000101, 1.7494096922719574e-12),
(19000., 6219.837500000101, 1.7750207433507974e-12),
(19000., 6319.8375000001, 1.8006282607533086e-12),
(19000., 6419.8375000001, 1.8262323271935886e-12),
(19000., 6519.8375000001, 1.851833022033604e-12),
(19000., 6619.8375000001015, 1.877430421473414e-12),
(19000., 6719.8375000001, 1.9030245987277e-12),
(19000., 6819.8375000001, 1.9286156241897873e-12),
(19000., 6919.8375000001, 1.9542035655842095e-12),
(19000., 7019.8375000001, 1.9797884881087948e-12),
(19000., 7119.8375000001015, 2.0053704545671213e-12),
(19000., 7219.8375000001, 2.0309495254921382e-12),
(19000., 7319.8375000001, 2.0565257592616536e-12),
(19000., 7419.8375000001015, 2.0820992122063393e-12),
(19000., 7519.8375000001, 2.1076699387108293e-12),
(19000., 7619.8375000001, 2.133237991308451e-12),
(19000., 7719.8375000001, 2.1588034207700694e-12),
(19000., 7819.8375000001, 2.1843662761874818e-12),
(19000., 7919.8375000001015, 2.209926605051776e-12),
(19000., 8019.8375000001, 2.235484453327006e-12),
(19000., 8119.8375000001015, 2.2610398655195378e-12),
(19000., 8219.8375000001, 2.2865928847433575e-12),
(19000., 8319.8375000001, 2.312143552781642e-12),
(19000., 8419.837500000101, 2.3376919101448332e-12),
(19000., 8519.8375000001, 2.3632379961254735e-12),
(19000., 8619.837500000101, 2.388781848850009e-12),
(19000., 8719.8375000001, 2.414323505327766e-12),
(19000., 8819.8375000001, 2.439863001497293e-12),
(19000., 8919.837500000101, 2.465400372270232e-12),
(19000., 9019.8375000001, 2.4909356515728845e-12),
(19000., 9119.837500000101, 2.5164688723856184e-12),
(19000., 9219.8375000001, 2.542000066780246e-12),
(19000., 9319.8375000001, 2.5675292659555107e-12),
(19000., 9419.837500000101, 2.593056500270787e-12),
(19000., 9519.8375000001, 2.6185817992781094e-12),
(19000., 9619.837500000101, 2.6441051917526343e-12),
(19000., 9719.8375000001, 2.6696267057216147e-12),
(19000., 9819.8375000001, 2.695146368491994e-12),
(19000., 9919.837500000101, 2.720664206676681e-12),
(19000., 9969.8375000001, 2.733422449682385e-12),
(19500., 2493.617582875038, 8.378670219092116e-13),
(19500., 2510.383571796425, 8.423171475214528e-13),
(19500., 2528.767113085504, 8.471961260482994e-13),
(19500., 2548.9242652768776, 8.525452409524916e-13),
(19500., 2571.0261431510585, 8.584097421993719e-13),
(19500., 2595.260370333917, 8.648392261879139e-13),
(19500., 2621.832672040302, 8.718880519344116e-13),
(19500., 2650.968621482691, 8.796157969626785e-13),
(19500., 2682.9155547702017, 8.880877566869723e-13),
(19500., 2717.9446705535975, 8.973754914393357e-13),
(19500., 2756.3533322402664, 9.075574256951263e-13),
(19500., 2798.4675923227387, 9.187195044929204e-13),
(19500., 2844.644960249873, 9.309559125318563e-13),
(19500., 2895.2774373372577, 9.44369861965239e-13),
(19500., 2950.7948444802937, 9.590744554986217e-13),
(19500., 3011.668470919037, 9.751936320487003e-13),
(19500., 3078.4150750292847, 9.928632029315716e-13),
(19500., 3151.601271102771, 1.012231987330983e-12),
(19500., 3231.84833935601, 1.03346305665514e-12),
(19500., 3319.8375000001, 1.0567350983309206e-12),
(19500., 3419.8375000001, 1.083174912059538e-12),
(19500., 3519.8375000001, 1.10960563659769e-12),
(19500., 3619.8375000001, 1.1360276848645606e-12),
(19500., 3719.8375000001, 1.1624414388700729e-12),
(19500., 3819.8375000001, 1.1888472528060585e-12),
(19500., 3919.8375000001, 1.215245455761308e-12),
(19500., 4019.8375000001006, 1.2416363541133029e-12),
(19500., 4119.8375000001, 1.2680202336411819e-12),
(19500., 4219.8375000001, 1.2943973613976319e-12),
(19500., 4319.8375000001, 1.3207679873716845e-12),
(19500., 4419.8375000001, 1.3471323459696363e-12),
(19500., 4519.8375000001, 1.3734906573373215e-12),
(19500., 4619.8375000001, 1.3998431285436191e-12),
(19500., 4719.837500000101, 1.4261899546422604e-12),
(19500., 4819.8375000001, 1.4525313196266263e-12),
(19500., 4919.8375000001, 1.4788673972902182e-12),
(19500., 5019.8375000001, 1.5051983520037672e-12),
(19500., 5119.8375000001, 1.5315243394185115e-12),
(19500., 5219.837500000101, 1.55784550710392e-12),
(19500., 5319.8375000001, 1.5841619951270858e-12),
(19500., 5419.8375000001, 1.6104739365801079e-12),
(19500., 5519.8375000001, 1.6367814580609894e-12),
(19500., 5619.837500000101, 1.6630846801129155e-12),
(19500., 5719.837500000101, 1.6893837176261888e-12),
(19500., 5819.8375000001, 1.715678680206596e-12),
(19500., 5919.8375000001, 1.7419696725135404e-12),
(19500., 6019.8375000001, 1.7682567945708988e-12),
(19500., 6119.837500000101, 1.7945401420532226e-12),
(19500., 6219.837500000101, 1.8208198065496203e-12),
(19500., 6319.8375000001, 1.8470958758073954e-12),
(19500., 6419.8375000001, 1.873368433957303e-12),
(19500., 6519.8375000001, 1.8996375617220726e-12),
(19500., 6619.8375000001015, 1.9259033366097e-12),
(19500., 6719.8375000001, 1.9521658330928267e-12),
(19500., 6819.8375000001, 1.978425122775417e-12),
(19500., 6919.8375000001, 2.0046812745478067e-12),
(19500., 7019.8375000001, 2.030934354731102e-12),
(19500., 7119.8375000001015, 2.057184427211799e-12),
(19500., 7219.8375000001, 2.08343155356743e-12),
(19500., 7319.8375000001, 2.109675793183949e-12),
(19500., 7419.8375000001015, 2.1359172033655104e-12),
(19500., 7519.8375000001, 2.1621558394372398e-12),
(19500., 7619.8375000001, 2.188391754841527e-12),
(19500., 7719.8375000001, 2.2146250012283424e-12),
(19500., 7819.8375000001, 2.2408556285400177e-12),
(19500., 7919.8375000001015, 2.2670836850909025e-12),
(19500., 8019.8375000001, 2.2933092176422713e-12),
(19500., 8119.8375000001015, 2.319532271472823e-12),
(19500., 8219.8375000001, 2.345752890445083e-12),
(19500., 8319.8375000001, 2.371971117068001e-12),
(19500., 8419.837500000101, 2.3981869925560015e-12),
(19500., 8519.8375000001, 2.424400556884738e-12),
(19500., 8619.837500000101, 2.4506118488437684e-12),
(19500., 8719.8375000001, 2.4768209060863546e-12),
(19500., 8819.8375000001, 2.5030277651765852e-12),
(19500., 8919.837500000101, 2.52923246163399e-12),
(19500., 9019.8375000001, 2.5554350299758042e-12),
(19500., 9119.837500000101, 2.581635503757045e-12),
(19500., 9219.8375000001, 2.6078339156085218e-12),
(19500., 9319.8375000001, 2.6340302972729233e-12),
(19500., 9419.837500000101, 2.6602246796390902e-12),
(19500., 9519.8375000001, 2.68641709277459e-12),
(19500., 9619.837500000101, 2.7126075659566928e-12),
(19500., 9719.8375000001, 2.738796127701844e-12),
(19500., 9819.8375000001, 2.764982805793724e-12),
(19500., 9919.837500000101, 2.791167627309974e-12),
(19500., 9969.8375000001, 2.8042593501272857e-12),
(20000., 2493.617582875038, 8.586852538511383e-13),
(20000., 2510.383571796425, 8.632481882871536e-13),
(20000., 2528.767113085504, 8.682508516512386e-13),
(20000., 2548.9242652768776, 8.73735575265635e-13),
(20000., 2571.0261431510585, 8.797487577878317e-13),
(20000., 2595.260370333917, 8.863412548246678e-13),
(20000., 2621.832672040302, 8.935688057264235e-13),
(20000., 2650.968621482691, 9.014925011034055e-13),
(20000., 2682.9155547702017, 9.101792949484147e-13),
(20000., 2717.9446705535975, 9.19702565623324e-13),
(20000., 2756.3533322402664, 9.301427303803572e-13),
(20000., 2798.4675923227387, 9.415879185423807e-13),
(20000., 2844.644960249873, 9.541347089658316e-13),
(20000., 2895.2774373372577, 9.678889379593201e-13),
(20000., 2950.7948444802937, 9.829665844353759e-13),
(20000., 3011.668470919037, 9.99494739737433e-13),
(20000., 3078.4150750292847, 1.0176126703145288e-12),
(20000., 3151.601271102771, 1.037472982218185e-12),
(20000., 3231.84833935601, 1.059242897275779e-12),
(20000., 3319.8375000001, 1.0831056517589884e-12),
(20000., 3419.8375000001, 1.110216666689545e-12),
(20000., 3519.8375000001, 1.1373184435487792e-12),
(20000., 3619.8375000001, 1.1644114015669102e-12),
(20000., 3719.8375000001, 1.1914959286365487e-12),
(20000., 3819.8375000001, 1.218572384441302e-12),
(20000., 3919.8375000001, 1.245641103204517e-12),
(20000., 4019.8375000001006, 1.2727023961113407e-12),
(20000., 4119.8375000001, 1.299756553449004e-12),
(20000., 4219.8375000001, 1.3268038465033375e-12),
(20000., 4319.8375000001, 1.3538445292437902e-12),
(20000., 4419.8375000001, 1.380878839824425e-12),
(20000., 4519.8375000001, 1.4079070019243542e-12),
(20000., 4619.8375000001, 1.4349292259476945e-12),
(20000., 4719.837500000101, 1.4619457101002983e-12),
(20000., 4819.8375000001, 1.488956641358105e-12),
(20000., 4919.8375000001, 1.5159621963399413e-12),
(20000., 5019.8375000001, 1.5429625420958657e-12),
(20000., 5119.8375000001, 1.569957836820692e-12),
(20000., 5219.837500000101, 1.5969482305010766e-12),
(20000., 5319.8375000001, 1.6239338655034784e-12),
(20000., 5419.8375000001, 1.6509148771093906e-12),
(20000., 5519.8375000001, 1.677891394003438e-12),
(20000., 5619.837500000101, 1.7048635387192734e-12),
(20000., 5719.837500000101, 1.731831428047598e-12),
(20000., 5819.8375000001, 1.758795173410136e-12),
(20000., 5919.8375000001, 1.7857548812029387e-12),
(20000., 6019.8375000001, 1.8127106531120163e-12),
(20000., 6119.837500000101, 1.8396625864039576e-12),
(20000., 6219.837500000101, 1.8666107741938987e-12),
(20000., 6319.8375000001, 1.893555305692953e-12),
(20000., 6419.8375000001, 1.9204962664369815e-12),
(20000., 6519.8375000001, 1.947433738498385e-12),
(20000., 6619.8375000001015, 1.9743678006824306e-12),
(20000., 6719.8375000001, 2.001298528709463e-12),
(20000., 6819.8375000001, 2.0282259953842157e-12),
(20000., 6919.8375000001, 2.055150270753319e-12),
(20000., 7019.8375000001, 2.0820714222519936e-12),
(20000., 7119.8375000001015, 2.1089895148408194e-12),
(20000., 7219.8375000001, 2.1359046111333886e-12),
(20000., 7319.8375000001, 2.1628167715155708e-12),
(20000., 7419.8375000001015, 2.1897260542570583e-12),
(20000., 7519.8375000001, 2.2166325156157844e-12),
(20000., 7619.8375000001, 2.2435362099357762e-12),
(20000., 7719.8375000001, 2.270437189738926e-12),
(20000., 7819.8375000001, 2.2973355058111464e-12),
(20000., 7919.8375000001015, 2.324231207283317e-12),
(20000., 8019.8375000001, 2.3511243417074124e-12),
(20000., 8119.8375000001015, 2.3780149551281437e-12),
(20000., 8219.8375000001, 2.4049030921504475e-12),
(20000., 8319.8375000001, 2.431788796003103e-12),
(20000., 8419.837500000101, 2.4586721085987505e-12),
(20000., 8519.8375000001, 2.4855530705905572e-12),
(20000., 8619.837500000101, 2.5124317214257544e-12),
(20000., 8719.8375000001, 2.5393080993962593e-12),
(20000., 8819.8375000001, 2.5661822416865686e-12),
(20000., 8919.837500000101, 2.59305418441911e-12),
(20000., 9019.8375000001, 2.6199239626972e-12),
(20000., 9119.837500000101, 2.6467916106457854e-12),
(20000., 9219.8375000001, 2.673657161450078e-12),
(20000., 9319.8375000001, 2.7005206473922407e-12),
(20000., 9419.837500000101, 2.727382099886227e-12),
(20000., 9519.8375000001, 2.754241549510895e-12),
(20000., 9619.837500000101, 2.7810990260414973e-12),
(20000., 9719.8375000001, 2.8079545584796427e-12),
(20000., 9819.8375000001, 2.8348081750818225e-12),
(20000., 9919.837500000101, 2.861659903386582e-12),
(20000., 9969.8375000001, 2.8750850678433586e-12),
(20500., 2493.617582875038, 8.794994052069157e-13),
(20500., 2510.383571796425, 8.841751279259932e-13),
(20500., 2528.767113085504, 8.893014536707492e-13),
(20500., 2548.9242652768776, 8.949217614503966e-13),
(20500., 2571.0261431510585, 9.010835984275941e-13),
(20500., 2595.260370333917, 9.078390792145921e-13),
(20500., 2621.832672040302, 9.152453232766509e-13),
(20500., 2650.968621482691, 9.233649340738894e-13),
(20500., 2682.9155547702017, 9.322665239221338e-13),
(20500., 2717.9446705535975, 9.42025288937523e-13),
(20500., 2756.3533322402664, 9.527236388522934e-13),
(20500., 2798.4675923227387, 9.644518869541752e-13),
(20500., 2844.644960249873, 9.773090059135835e-13),
(20500., 2895.2774373372577, 9.91403455825868e-13),
(20500., 2950.7948444802937, 1.0068540914153347e-12),
(20500., 3011.668470919037, 1.023791156028905e-12),
(20500., 3078.4150750292847, 1.0423573707957953e-12),
(20500., 3151.601271102771, 1.0627091281515421e-12),
(20500., 3231.84833935601, 1.0850177998264047e-12),
(20500., 3319.8375000001, 1.1094711703864589e-12),
(20500., 3419.8375000001, 1.1372532777791777e-12),
(20500., 3519.8375000001, 1.1650259994340776e-12),
(20500., 3619.8375000001, 1.1927897608377998e-12),
(20500., 3719.8375000001, 1.2205449557152732e-12),
(20500., 3819.8375000001, 1.2482919491952967e-12),
(20500., 3919.8375000001, 1.2760310805925772e-12),
(20500., 4019.8375000001006, 1.3037626658597742e-12),
(20500., 4119.8375000001, 1.3314869997547994e-12),
(20500., 4219.8375000001, 1.3592043577616974e-12),
(20500., 4319.8375000001, 1.3869149977976535e-12),
(20500., 4419.8375000001, 1.4146191617338633e-12),
(20500., 4519.8375000001, 1.4423170767539466e-12),
(20500., 4619.8375000001, 1.4700089565701964e-12),
(20500., 4719.837500000101, 1.4976950025150854e-12),
(20500., 4819.8375000001, 1.525375404523049e-12),
(20500., 4919.8375000001, 1.5530503420154985e-12),
(20500., 5019.8375000001, 1.5807199847002975e-12),
(20500., 5119.8375000001, 1.6083844932954409e-12),
(20500., 5219.837500000101, 1.6360440201854224e-12),
(20500., 5319.8375000001, 1.663698710017685e-12),
(20500., 5419.8375000001, 1.691348700245633e-12),
(20500., 5519.8375000001, 1.7189941216238685e-12),
(20500., 5619.837500000101, 1.7466350986606475e-12),
(20500., 5719.837500000101, 1.774271750031935e-12),
(20500., 5819.8375000001, 1.8019041889609383e-12),
(20500., 5919.8375000001, 1.829532523566541e-12),
(20500., 6019.8375000001, 1.8571568571836698e-12),
(20500., 6119.837500000101, 1.884777288658294e-12),
(20500., 6219.837500000101, 1.9123939126194496e-12),
(20500., 6319.8375000001, 1.9400068197304266e-12),
(20500., 6419.8375000001, 1.9676160969210276e-12),
(20500., 6519.8375000001, 1.995221827602601e-12),
(20500., 6619.8375000001015, 2.022824091867379e-12),
(20500., 6719.8375000001, 2.0504229666734947e-12),
(20500., 6819.8375000001, 2.0780185260169083e-12),
(20500., 6919.8375000001, 2.105610841091355e-12),
(20500., 7019.8375000001, 2.133199980437314e-12),
(20500., 7119.8375000001015, 2.1607860100809105e-12),
(20500., 7219.8375000001, 2.188368993663556e-12),
(20500., 7319.8375000001, 2.2159489925630836e-12),
(20500., 7419.8375000001015, 2.243526066007039e-12),
(20500., 7519.8375000001, 2.271100271178742e-12),
(20500., 7619.8375000001, 2.2986716633166778e-12),
(20500., 7719.8375000001, 2.3262402958077176e-12),
(20500., 7819.8375000001, 2.3538062202746333e-12),
(20500., 7919.8375000001015, 2.3813694866583305e-12),
(20500., 8019.8375000001, 2.4089301432951773e-12),
(20500., 8119.8375000001015, 2.4364882369897908e-12),
(20500., 8219.8375000001, 2.464043813083595e-12),
(20500., 8319.8375000001, 2.491596915519456e-12),
(20500., 8419.837500000101, 2.519147586902654e-12),
(20500., 8519.8375000001, 2.5466958685584583e-12),
(20500., 8619.837500000101, 2.574241800586522e-12),
(20500., 8719.8375000001, 2.6017854219123102e-12),
(20500., 8819.8375000001, 2.62932677033577e-12),
(20500., 8919.837500000101, 2.656865882577401e-12),
(20500., 9019.8375000001, 2.6844027943219146e-12),
(20500., 9119.837500000101, 2.711937540259623e-12),
(20500., 9219.8375000001, 2.7394701541257014e-12),
(20500., 9319.8375000001, 2.767000668737465e-12),
(20500., 9419.837500000101, 2.7945291160297716e-12),
(20500., 9519.8375000001, 2.8220555270886707e-12),
(20500., 9619.837500000101, 2.849579932183403e-12),
(20500., 9719.8375000001, 2.8771023607968485e-12),
(20500., 9819.8375000001, 2.9046228416545144e-12),
(20500., 9919.837500000101, 2.9321414027521487e-12),
(20500., 9969.8375000001, 2.9458999719466334e-12),
(21000., 2493.617582875038, 9.003096055183951e-13),
(21000., 2510.383571796425, 9.050980966468138e-13),
(21000., 2528.767113085504, 9.10348063044901e-13),
(21000., 2548.9242652768776, 9.1610393124192e-13),
(21000., 2571.0261431510585, 9.224143967248014e-13),
(21000., 2595.260370333917, 9.293328329153368e-13),
(21000., 2621.832672040302, 9.36917739181881e-13),
(21000., 2650.968621482691, 9.452332316053838e-13),
(21000., 2682.9155547702017, 9.543495805774872e-13),
(21000., 2717.9446705535975, 9.64343799701998e-13),
(21000., 2756.3533322402664, 9.75300290903968e-13),
(21000., 2798.4675923227387, 9.873115511269565e-13),
(21000., 2844.644960249873, 1.0004789465232066e-12),
(21000., 2895.2774373372577, 1.014913560618233e-12),
(21000., 2950.7948444802937, 1.0307371235657777e-12),
(21000., 3011.668470919037, 1.048083030306768e-12),
(21000., 3078.4150750292847, 1.0670974562125698e-12),
(21000., 3151.601271102771, 1.0879405796347126e-12),
(21000., 3231.84833935601, 1.1107879217068407e-12),
(21000., 3319.8375000001, 1.1358318147569309e-12),
(21000., 3419.8375000001, 1.1642849094062685e-12),
(21000., 3519.8375000001, 1.192728471826316e-12),
(21000., 3619.8375000001, 1.2211629337072671e-12),
(21000., 3719.8375000001, 1.2495886945576108e-12),
(21000., 3819.8375000001, 1.2780061249062458e-12),
(21000., 3919.8375000001, 1.306415569117427e-12),
(21000., 4019.8375000001006, 1.3348173478724614e-12),
(21000., 4119.8375000001, 1.3632117603637344e-12),
(21000., 4219.8375000001, 1.3915990862396972e-12),
(21000., 4319.8375000001, 1.419979587333643e-12),
(21000., 4419.8375000001, 1.4483535092042521e-12),
(21000., 4519.8375000001, 1.476721082511812e-12),
(21000., 4619.8375000001, 1.505082524250601e-12),
(21000., 4719.837500000101, 1.5334380388550386e-12),
(21000., 4819.8375000001, 1.5617878191947688e-12),
(21000., 4919.8375000001, 1.590132047471783e-12),
(21000., 5019.8375000001, 1.6184708960309245e-12),
(21000., 5119.8375000001, 1.6468045280936357e-12),
(21000., 5219.837500000101, 1.6751330984235243e-12),
(21000., 5319.8375000001, 1.703456753931231e-12),
(21000., 5419.8375000001, 1.7317756342251556e-12),
(21000., 5519.8375000001, 1.7600898721137735e-12),
(21000., 5619.837500000101, 1.7883995940645943e-12),
(21000., 5719.837500000101, 1.816704920624203e-12),
(21000., 5819.8375000001, 1.8450059668033067e-12),
(21000., 5919.8375000001, 1.8733028424302543e-12),
(21000., 6019.8375000001, 1.9015956524761003e-12),
(21000., 6119.837500000101, 1.9298844973539514e-12),
(21000., 6219.837500000101, 1.958169473195008e-12),
(21000., 6319.8375000001, 1.9864506721034844e-12),
(21000., 6419.8375000001, 2.0147281823923233e-12),
(21000., 6519.8375000001, 2.043002088801446e-12),
(21000., 6619.8375000001015, 2.0712724727000778e-12),
(21000., 6719.8375000001, 2.09953941227455e-12),
(21000., 6819.8375000001, 2.127802982702818e-12),
(21000., 6919.8375000001, 2.156063256316831e-12),
(21000., 7019.8375000001, 2.1843203027537613e-12),
(21000., 7119.8375000001015, 2.2125741890970153e-12),
(21000., 7219.8375000001, 2.240824980007856e-12),
(21000., 7319.8375000001, 2.2690727378483845e-12),
(21000., 7419.8375000001015, 2.2973175227965693e-12),
(21000., 7519.8375000001, 2.3255593929539343e-12),
(21000., 7619.8375000001, 2.3537984044464793e-12),
(21000., 7719.8375000001, 2.382034611519337e-12),
(21000., 7819.8375000001, 2.410268066625639e-12),
(21000., 7919.8375000001015, 2.4384988205100203e-12),
(21000., 8019.8375000001, 2.4667269222871475e-12),
(21000., 8119.8375000001015, 2.494952419515633e-12),
(21000., 8219.8375000001, 2.5231753582676604e-12),
(21000., 8319.8375000001, 2.5513957831946233e-12),
(21000., 8419.837500000101, 2.5796137375890523e-12),
(21000., 8519.8375000001, 2.607829263443084e-12),
(21000., 8619.837500000101, 2.636042401503709e-12),
(21000., 8719.8375000001, 2.6642531913250046e-12),
(21000., 8819.8375000001, 2.6924616713175674e-12),
(21000., 8919.837500000101, 2.720667878795307e-12),
(21000., 9019.8375000001, 2.74887185001979e-12),
(21000., 9119.837500000101, 2.777073620242283e-12),
(21000., 9219.8375000001, 2.805273223743629e-12),
(21000., 9319.8375000001, 2.8334706938721156e-12),
(21000., 9419.837500000101, 2.861666063079433e-12),
(21000., 9519.8375000001, 2.8898593629548573e-12),
(21000., 9619.837500000101, 2.918050624257754e-12),
(21000., 9719.8375000001, 2.9462398769485085e-12),
(21000., 9819.8375000001, 2.974427150217973e-12),
(21000., 9919.837500000101, 3.0026124725155175e-12),
(21000., 9969.8375000001, 3.016704410744155e-12),
(21500., 2493.617582875038, 9.211159772955111e-13),
(21500., 2510.383571796425, 9.26017217589562e-13),
(21500., 2528.767113085504, 9.313908036024372e-13),
(21500., 2548.9242652768776, 9.372822092218276e-13),
(21500., 2571.0261431510585, 9.437412780837797e-13),
(21500., 2595.260370333917, 9.508226422299725e-13),
(21500., 2621.832672040302, 9.585861807266987e-13),
(21500., 2650.968621482691, 9.670975220540247e-13),
(21500., 2682.9155547702017, 9.764285944400513e-13),
(21500., 2717.9446705535975, 9.866582287181182e-13),
(21500., 2756.3533322402664, 9.97872818728018e-13),
(21500., 2798.4675923227387, 1.0101670447699176e-12),
(21500., 2844.644960249873, 1.0236446661562883e-12),
(21500., 2895.2774373372577, 1.0384193894975608e-12),
(21500., 2950.7948444802937, 1.0546158200067164e-12),
(21500., 3011.668470919037, 1.072370503822212e-12),
(21500., 3078.4150750292847, 1.091833070133446e-12),
(21500., 3151.601271102771, 1.1131674827547826e-12),
(21500., 3231.84833935601, 1.1365534117396158e-12),
(21500., 3319.8375000001, 1.1621877366622319e-12),
(21500., 3419.8375000001, 1.1913117167007213e-12),
(21500., 3519.8375000001, 1.2204260191563117e-12),
(21500., 3619.8375000001, 1.2495310818715293e-12),
(21500., 3719.8375000001, 1.2786273100911887e-12),
(21500., 3819.8375000001, 1.3077150797006063e-12),
(21500., 3919.8375000001, 1.3367947400730825e-12),
(21500., 4019.8375000001006, 1.3658666165809264e-12),
(21500., 4119.8375000001, 1.3949310128159242e-12),
(21500., 4219.8375000001, 1.4239882125581895e-12),
(21500., 4319.8375000001, 1.4530384815264895e-12),
(21500., 4419.8375000001, 1.4820820689382747e-12),
(21500., 4519.8375000001, 1.511119208903536e-12),
(21500., 4619.8375000001, 1.540150121673174e-12),
(21500., 4719.837500000101, 1.5691750147596562e-12),
(21500., 4819.8375000001, 1.5981940839452865e-12),
(21500., 4919.8375000001, 1.6272075141913243e-12),
(21500., 5019.8375000001, 1.656215480459427e-12),
(21500., 5119.8375000001, 1.6852181484553746e-12),
(21500., 5219.837500000101, 1.7142156753037571e-12),
(21500., 5319.8375000001, 1.7432082101611902e-12),
(21500., 5419.8375000001, 1.7721958947746899e-12),
(21500., 5519.8375000001, 1.80117886399101e-12),
(21500., 5619.837500000101, 1.8301572462220512e-12),
(21500., 5719.837500000101, 1.85913116387084e-12),
(21500., 5819.8375000001, 1.888100733722042e-12),
(21500., 5919.8375000001, 1.9170660673005287e-12),
(21500., 6019.8375000001, 1.9460272712011023e-12),
(21500., 6119.837500000101, 1.9749844473921482e-12),
(21500., 6219.837500000101, 2.0039376934956724e-12),
(21500., 6319.8375000001, 2.0328871030459163e-12),
(21500., 6419.8375000001, 2.0618327657285056e-12),
(21500., 6519.8375000001, 2.090774767601889e-12),
(21500., 6619.8375000001015, 2.1197131913026316e-12),
(21500., 6719.8375000001, 2.148648116235975e-12),
(21500., 6819.8375000001, 2.177579618752934e-12),
(21500., 6919.8375000001, 2.2065077723150642e-12),
(21500., 7019.8375000001, 2.2354326476479348e-12),
(21500., 7119.8375000001015, 2.2643543128842377e-12),
(21500., 7219.8375000001, 2.2932728336973683e-12),
(21500., 7319.8375000001, 2.322188273426248e-12),
(21500., 7419.8375000001015, 2.351100693192073e-12),
(21500., 7519.8375000001, 2.3800101520076176e-12),
(21500., 7619.8375000001, 2.408916706879674e-12),
(21500., 7719.8375000001, 2.4378204129051336e-12),
(21500., 7819.8375000001, 2.466721323361194e-12),
(21500., 7919.8375000001015, 2.495619489790126e-12),
(21500., 8019.8375000001, 2.524514962078991e-12),
(21500., 8119.8375000001015, 2.553407788534676e-12),
(21500., 8219.8375000001, 2.5822980159545777e-12),
(21500., 8319.8375000001, 2.6111856896932377e-12),
(21500., 8419.837500000101, 2.640070853725216e-12),
(21500., 8519.8375000001, 2.66895355070445e-12),
(21500., 8619.837500000101, 2.6978338220203466e-12),
(21500., 8719.8375000001, 2.7267117078508156e-12),
(21500., 8819.8375000001, 2.7555872472124563e-12),
(21500., 8919.837500000101, 2.784460478008073e-12),
(21500., 9019.8375000001, 2.8133314370716967e-12),
(21500., 9119.837500000101, 2.8422001602112735e-12),
(21500., 9219.8375000001, 2.871066682249158e-12),
(21500., 9319.8375000001, 2.8999310370605623e-12),
(21500., 9419.837500000101, 2.928793257610069e-12),
(21500., 9519.8375000001, 2.95765337598634e-12),
(21500., 9619.837500000101, 2.9865114234351273e-12),
(21500., 9719.8375000001, 3.0153674303906755e-12),
(21500., 9819.8375000001, 3.044221426505628e-12),
(21500., 9919.837500000101, 3.0730734406795105e-12),
(21500., 9969.8375000001, 3.0874987133704824e-12),
(22000., 2493.617582875038, 9.41918636549302e-13),
(22000., 2510.383571796425, 9.469326073611685e-13),
(22000., 2528.767113085504, 9.52429792601781e-13),
(22000., 2548.9242652768776, 9.584567133606451e-13),
(22000., 2571.0261431510585, 9.650643612531975e-13),
(22000., 2595.260370333917, 9.723086267572323e-13),
(22000., 2621.832672040302, 9.80250768438183e-13),
(22000., 2650.968621482691, 9.889579269603961e-13),
(22000., 2682.9155547702017, 9.98503688156496e-13),
(22000., 2717.9446705535975, 1.0089686998392286e-12),
(22000., 2756.3533322402664, 1.0204413474936763e-12),
(22000., 2798.4675923227387, 1.0330184944866757e-12),
(22000., 2844.644960249873, 1.0468062929793023e-12),
(22000., 2895.2774373372577, 1.0619210723323641e-12),
(22000., 2950.7948444802937, 1.0784903124593704e-12),
(22000., 3011.668470919037, 1.0966537103121318e-12),
(22000., 3078.4150750292847, 1.1165643484871177e-12),
(22000., 3151.601271102771, 1.1383899758224253e-12),
(22000., 3231.84833935601, 1.162314410822564e-12),
(22000., 3319.8375000001, 1.1885390798085265e-12),
(22000., 3419.8375000001, 1.2183338465258068e-12),
(22000., 3519.8375000001, 1.248118791409284e-12),
(22000., 3619.8375000001, 1.2778943584041589e-12),
(22000., 3719.8375000001, 1.3076609584457789e-12),
(22000., 3819.8375000001, 1.3374189727335308e-12),
(22000., 3919.8375000001, 1.3671687556104985e-12),
(22000., 4019.8375000001006, 1.3969106371034997e-12),
(22000., 4119.8375000001, 1.426644925169725e-12),
(22000., 4219.8375000001, 1.4563719076892113e-12),
(22000., 4319.8375000001, 1.486091854236507e-12),
(22000., 4419.8375000001, 1.5158050176600009e-12),
(22000., 4519.8375000001, 1.5455116354932533e-12),
(22000., 4619.8375000001, 1.5752119312192043e-12),
(22000., 4719.837500000101, 1.604906115405209e-12),
(22000., 4819.8375000001, 1.6345943867243755e-12),
(22000., 4919.8375000001, 1.6642769328765795e-12),
(22000., 5019.8375000001, 1.6939539314207473e-12),
(22000., 5119.8375000001, 1.7236255505284776e-12),
(22000., 5219.837500000101, 1.7532919496677723e-12),
(22000., 5319.8375000001, 1.7829532802245312e-12),
(22000., 5419.8375000001, 1.8126096860685138e-12),
(22000., 5519.8375000001, 1.8422613040696408e-12),
(22000., 5619.837500000101, 1.8719082645698022e-12),
(22000., 5719.837500000101, 1.9015506918147244e-12),
(22000., 5819.8375000001, 1.9311887043499122e-12),
(22000., 5919.8375000001, 1.9608224153842183e-12),
(22000., 6019.8375000001, 1.9904519331241933e-12),
(22000., 6119.837500000101, 2.0200773610820154e-12),
(22000., 6219.837500000101, 2.049698798359486e-12),
(22000., 6319.8375000001, 2.079316339910316e-12),
(22000., 6419.8375000001, 2.108930076782681e-12),
(22000., 6519.8375000001, 2.1385400963438245e-12),
(22000., 6619.8375000001015, 2.1681464824882962e-12),
(22000., 6719.8375000001, 2.197749315831252e-12),
(22000., 6819.8375000001, 2.2273486738881047e-12),
(22000., 6919.8375000001, 2.256944631241677e-12),
(22000., 7019.8375000001, 2.286537259697898e-12),
(22000., 7119.8375000001015, 2.3161266284309947e-12),
(22000., 7219.8375000001, 2.3457128041190203e-12),
(22000., 7319.8375000001, 2.3752958510704975e-12),
(22000., 7419.8375000001015, 2.4048758313428785e-12),
(22000., 7519.8375000001, 2.434452804853453e-12),
(22000., 7619.8375000001, 2.464026829483292e-12),
(22000., 7719.8375000001, 2.493597961174744e-12),
(22000., 7819.8375000001, 2.5231662540229742e-12),
(22000., 7919.8375000001015, 2.552731760361987e-12),
(22000., 8019.8375000001, 2.582294530845517e-12),
(22000., 8119.8375000001015, 2.611854614523185e-12),
(22000., 8219.8375000001, 2.641412058912225e-12),
(22000., 8319.8375000001, 2.670966910065116e-12),
(22000., 8419.837500000101, 2.700519212633389e-12),
(22000., 8519.8375000001, 2.7300690099278727e-12),
(22000., 8619.837500000101, 2.759616343975623e-12),
(22000., 8719.8375000001, 2.789161255573749e-12),
(22000., 8819.8375000001, 2.818703784340355e-12),
(22000., 8919.837500000101, 2.848243968762762e-12),
(22000., 9019.8375000001, 2.8777818462432104e-12),
(22000., 9119.837500000101, 2.9073174531421872e-12),
(22000., 9219.8375000001, 2.9368508248195313e-12),
(22000., 9319.8375000001, 2.9663819956734565e-12),
(22000., 9419.837500000101, 2.9959109991776194e-12),
(22000., 9519.8375000001, 3.025437867916351e-12),
(22000., 9619.837500000101, 3.0549626336181626e-12),
(22000., 9719.8375000001, 3.084485327187628e-12),
(22000., 9819.8375000001, 3.1140059787357376e-12),
(22000., 9919.837500000101, 3.143524617608817e-12),
(22000., 9969.8375000001, 3.1582831912607213e-12),
(22500., 2493.617582875038, 9.627176932735648e-13),
(22500., 2510.383571796425, 9.67844376519782e-13),
(22500., 2528.767113085504, 9.734651412180887e-13),
(22500., 2548.9242652768776, 9.796275555079373e-13),
(22500., 2571.0261431510585, 9.86383758819571e-13),
(22500., 2595.260370333917, 9.937908998886948e-13),
(22500., 2621.832672040302, 1.0019116165871116e-12),
(22500., 2650.968621482691, 1.0108145615551217e-12),
(22500., 2682.9155547702017, 1.020574978004968e-12),
(22500., 2717.9446705535975, 1.0312753304862576e-12),
(22500., 2756.3533322402664, 1.04300599586808e-12),
(22500., 2798.4675923227387, 1.0558660203027937e-12),
(22500., 2844.644960249873, 1.0699639484979007e-12),
(22500., 2895.2774373372577, 1.0854187322401918e-12),
(22500., 2950.7948444802937, 1.1023607257958667e-12),
(22500., 3011.668470919037, 1.1209327765575618e-12),
(22500., 3078.4150750292847, 1.1412914201303147e-12),
(22500., 3151.601271102771, 1.163608189950165e-12),
(22500., 3231.84833935601, 1.1880710525183072e-12),
(22500., 3319.8375000001, 1.2148859804179785e-12),
(22500., 3419.8375000001, 1.245351438093518e-12),
(22500., 3519.8375000001, 1.2758069307537529e-12),
(22500., 3619.8375000001, 1.3062529083983802e-12),
(22500., 3719.8375000001, 1.3366897876088545e-12),
(22500., 3819.8375000001, 1.3671179548575519e-12),
(22500., 3919.8375000001, 1.3975377694192514e-12),
(22500., 4019.8375000001006, 1.4279495659398794e-12),
(22500., 4119.8375000001, 1.4583536567090544e-12),
(22500., 4219.8375000001, 1.488750333675949e-12),
(22500., 4319.8375000001, 1.5191398702420915e-12),
(22500., 4419.8375000001, 1.5495225228598153e-12),
(22500., 4519.8375000001, 1.579898532460901e-12),
(22500., 4619.8375000001, 1.6102681257364863e-12),
(22500., 4719.837500000101, 1.6406315162863507e-12),
(22500., 4819.8375000001, 1.6709889056532103e-12),
(22500., 4919.8375000001, 1.7013404842555272e-12),
(22500., 5019.8375000001, 1.7316864322305429e-12),
(22500., 5119.8375000001, 1.762026920197714e-12),
(22500., 5219.837500000101, 1.7923621099514152e-12),
(22500., 5319.8375000001, 1.8226921550906438e-12),
(22500., 5419.8375000001, 1.853017201592511e-12),
(22500., 5519.8375000001, 1.883337388335449e-12),
(22500., 5619.837500000101, 1.913652847577371e-12),
(22500., 5719.837500000101, 1.9439637053933802e-12),
(22500., 5819.8375000001, 1.974270082077096e-12),
(22500., 5919.8375000001, 2.0045720925091903e-12),
(22500., 6019.8375000001, 2.03486984649633e-12),
(22500., 6119.837500000101, 2.065163449083345e-12),
(22500., 6219.837500000101, 2.0954530008411575e-12),
(22500., 6319.8375000001, 2.1257385981327102e-12),
(22500., 6419.8375000001, 2.1560203333589038e-12),
(22500., 6519.8375000001, 2.1862982951863383e-12),
(22500., 6619.8375000001015, 2.216572568758477e-12),
(22500., 6719.8375000001, 2.2468432358916664e-12),
(22500., 6819.8375000001, 2.2771103752573206e-12),
(22500., 6919.8375000001, 2.307374062551442e-12),
(22500., 7019.8375000001, 2.3376343706525282e-12),
(22500., 7119.8375000001015, 2.367891369768827e-12),
(22500., 7219.8375000001, 2.398145127575798e-12),
(22500., 7319.8375000001, 2.428395709344569e-12),
(22500., 7419.8375000001015, 2.4586431780620885e-12),
(22500., 7519.8375000001, 2.4888875945436296e-12),
(22500., 7619.8375000001, 2.519129017538226e-12),
(22500., 7719.8375000001, 2.549367503827575e-12),
(22500., 7819.8375000001, 2.5796031083188983e-12),
(22500., 7919.8375000001015, 2.6098358841322058e-12),
(22500., 8019.8375000001, 2.6400658826823637e-12),
(22500., 8119.8375000001015, 2.6702931537563497e-12),
(22500., 8219.8375000001, 2.7005177455860263e-12),
(22500., 8319.8375000001, 2.730739704916756e-12),
(22500., 8419.837500000101, 2.760959077072136e-12),
(22500., 8519.8375000001, 2.7911759060151264e-12),
(22500., 8619.837500000101, 2.8213902344058094e-12),
(22500., 8719.8375000001, 2.851602103656005e-12),
(22500., 8819.8375000001, 2.8818115539809556e-12),
(22500., 8919.837500000101, 2.9120186244482588e-12),
(22500., 9019.8375000001, 2.942223353024238e-12),
(22500., 9119.837500000101, 2.9724257766179084e-12),
(22500., 9219.8375000001, 3.0026259311226856e-12),
(22500., 9319.8375000001, 3.032823851455985e-12),
(22500., 9419.837500000101, 3.063019571596835e-12),
(22500., 9519.8375000001, 3.0932131246216288e-12),
(22500., 9619.837500000101, 3.123404542738125e-12),
(22500., 9719.8375000001, 3.1535938573178002e-12),
(22500., 9819.8375000001, 3.1837810989266562e-12),
(22500., 9919.837500000101, 3.2139662973545603e-12),
(22500., 9969.8375000001, 3.2290581394797305e-12),
(23000., 2493.617582875038, 9.835132518811078e-13),
(23000., 2510.383571796425, 9.887526300133538e-13),
(23000., 2528.767113085504, 9.944969549843835e-13),
(23000., 2548.9242652768776, 1.0007948418362266e-12),
(23000., 2571.0261431510585, 1.0076995776542265e-12),
(23000., 2595.260370333917, 1.0152695692590743e-12),
(23000., 2621.832672040302, 1.0235688336418832e-12),
(23000., 2650.968621482691, 1.0326675352167542e-12),
(23000., 2682.9155547702017, 1.0426425743573095e-12),
(23000., 2717.9446705535975, 1.0535782321146602e-12),
(23000., 2756.3533322402664, 1.0655668764883664e-12),
(23000., 2798.4675923227387, 1.0787097361434915e-12),
(23000., 2844.644960249873, 1.0931177480407474e-12),
(23000., 2895.2774373372577, 1.1089124860781274e-12),
(23000., 2950.7948444802937, 1.1262271785369962e-12),
(23000., 3011.668470919037, 1.1452078228893302e-12),
(23000., 3078.4150750292847, 1.1660144073620455e-12),
(23000., 3151.601271102771, 1.1888222495759535e-12),
(23000., 3231.84833935601, 1.2138234635879715e-12),
(23000., 3319.8375000001, 1.2412285677734763e-12),
(23000., 3419.8375000001, 1.2723646235216726e-12),
(23000., 3519.8375000001, 1.303490572110881e-12),
(23000., 3619.8375000001, 1.3346068695485218e-12),
(23000., 3719.8375000001, 1.3657139380190275e-12),
(23000., 3819.8375000001, 1.3968121692278832e-12),
(23000., 3919.8375000001, 1.4279019273445902e-12),
(23000., 4019.8375000001006, 1.458983551599821e-12),
(23000., 4119.8375000001, 1.4900573585836113e-12),
(23000., 4219.8375000001, 1.5211236442843861e-12),
(23000., 4319.8375000001, 1.5521826859026996e-12),
(23000., 4419.8375000001, 1.5832347434686275e-12),
(23000., 4519.8375000001, 1.61428006128757e-12),
(23000., 4619.8375000001, 1.6453188692357205e-12),
(23000., 4719.837500000101, 1.6763513839234823e-12),
(23000., 4819.8375000001, 1.7073778097426087e-12),
(23000., 4919.8375000001, 1.7383983398107088e-12),
(23000., 5019.8375000001, 1.7694131568249449e-12),
(23000., 5119.8375000001, 1.8004224338352019e-12),
(23000., 5219.837500000101, 1.8314263349456904e-12),
(23000., 5319.8375000001, 1.8624250159527986e-12),
(23000., 5419.8375000001, 1.893418624926051e-12),
(23000., 5519.8375000001, 1.9244073027381717e-12),
(23000., 5619.837500000101, 1.955391183549543e-12),
(23000., 5719.837500000101, 1.986370395251716e-12),
(23000., 5819.8375000001, 2.017345059874077e-12),
(23000., 5919.8375000001, 2.048315293957319e-12),
(23000., 6019.8375000001, 2.079281208896932e-12),
(23000., 6119.837500000101, 2.1102429112595903e-12),
(23000., 6219.837500000101, 2.141200503074979e-12),
(23000., 6319.8375000001, 2.172154082105338e-12),
(23000., 6419.8375000001, 2.2031037420947576e-12),
(23000., 6519.8375000001, 2.2340495730000396e-12),
(23000., 6619.8375000001015, 2.264991661204758e-12),
(23000., 6719.8375000001, 2.295930089717984e-12),
(23000., 6819.8375000001, 2.3268649383589867e-12),
(23000., 6919.8375000001, 2.3577962839291e-12),
(23000., 7019.8375000001, 2.388724200371832e-12),
(23000., 7119.8375000001015, 2.4196487589221573e-12),
(23000., 7219.8375000001, 2.4505700282459098e-12),
(23000., 7319.8375000001, 2.4814880745700307e-12),
(23000., 7419.8375000001015, 2.512402961804408e-12),
(23000., 7519.8375000001, 2.5433147516559594e-12),
(23000., 7619.8375000001, 2.5742235037355536e-12),
(23000., 7719.8375000001, 2.6051292756583096e-12),
(23000., 7819.8375000001, 2.636032123137769e-12),
(23000., 7919.8375000001015, 2.6669321000743936e-12),
(23000., 8019.8375000001, 2.6978292586387993e-12),
(23000., 8119.8375000001015, 2.7287236493501073e-12),
(23000., 8219.8375000001, 2.7596153211497526e-12),
(23000., 8319.8375000001, 2.790504321471078e-12),
(23000., 8419.837500000101, 2.821390696304989e-12),
(23000., 8519.8375000001, 2.8522744902619586e-12),
(23000., 8619.837500000101, 2.8831557466306114e-12),
(23000., 8719.8375000001, 2.9140345074331197e-12),
(23000., 8819.8375000001, 2.944910813477631e-12),
(23000., 8919.837500000101, 2.975784704407902e-12),
(23000., 9019.8375000001, 3.006656218750338e-12),
(23000., 9119.837500000101, 3.037525393958588e-12),
(23000., 9219.8375000001, 3.068392266455855e-12),
(23000., 9319.8375000001, 3.099256871675067e-12),
(23000., 9419.837500000101, 3.1301192440970323e-12),
(23000., 9519.8375000001, 3.1609794172867074e-12),
(23000., 9619.837500000101, 3.191837423927689e-12),
(23000., 9719.8375000001, 3.222693295855037e-12),
(23000., 9819.8375000001, 3.2535470640865214e-12),
(23000., 9919.837500000101, 3.2843987588523953e-12),
(23000., 9969.8375000001, 3.2998238379244113e-12),
(23500., 2493.617582875038, 1.004305411599756e-12),
(23500., 2510.383571796425, 1.0096574675777533e-12),
(23500., 2528.767113085504, 1.0155253341919797e-12),
(23500., 2548.9242652768776, 1.0219586732439435e-12),
(23500., 2571.0261431510585, 1.0290119193190094e-12),
(23500., 2595.260370333917, 1.036744737154944e-12),
(23500., 2621.832672040302, 1.045222522680532e-12),
(23500., 2650.968621482691, 1.0545169518873841e-12),
(23500., 2682.9155547702017, 1.0647065820985894e-12),
(23500., 2717.9446705535975, 1.0758775106382301e-12),
(23500., 2756.3533322402664, 1.08812409639015e-12),
(23500., 2798.4675923227387, 1.1015497502672156e-12),
(23500., 2844.644960249873, 1.1162678011986313e-12),
(23500., 2895.2774373372577, 1.132402444887942e-12),
(23500., 2950.7948444802937, 1.1500897833039406e-12),
(23500., 3011.668470919037, 1.1694789636469404e-12),
(23500., 3078.4150750292847, 1.190733426390259e-12),
(23500., 3151.601271102771, 1.2140322729382896e-12),
(23500., 3231.84833935601, 1.2395717644754938e-12),
(23500., 3319.8375000001, 1.26756696471291e-12),
(23500., 3419.8375000001, 1.2993735283394042e-12),
(23500., 3519.8375000001, 1.3311698436710543e-12),
(23500., 3619.8375000001, 1.3629563726775668e-12),
(23500., 3719.8375000001, 1.3947335431044555e-12),
(23500., 3819.8375000001, 1.426501751851576e-12),
(23500., 3919.8375000001, 1.4582613679472366e-12),
(23500., 4019.8375000001006, 1.4900127351734788e-12),
(23500., 4119.8375000001, 1.5217561743896643e-12),
(23500., 4219.8375000001, 1.5534919855944455e-12),
(23500., 4319.8375000001, 1.5852204497602514e-12),
(23500., 4419.8375000001, 1.6169418304694527e-12),
(23500., 4519.8375000001, 1.648656375377175e-12),
(23500., 4619.8375000001, 1.6803643175221946e-12),
(23500., 4719.837500000101, 1.7120658765043651e-12),
(23500., 4819.8375000001, 1.7437612595444998e-12),
(23500., 4919.8375000001, 1.7754506624404772e-12),
(23500., 5019.8375000001, 1.807134270431516e-12),
(23500., 5119.8375000001, 1.8388122589810045e-12),
(23500., 5219.837500000101, 1.8704847944869303e-12),
(23500., 5319.8375000001, 1.9021520349278204e-12),
(23500., 5419.8375000001, 1.9338141304511067e-12),
(23500., 5519.8375000001, 1.965471223909995e-12),
(23500., 5619.837500000101, 1.9971234513541773e-12),
(23500., 5719.837500000101, 2.0287709424790968e-12),
(23500., 5819.8375000001, 2.06041382103792e-12),
(23500., 5919.8375000001, 2.0920522052198996e-12),
(23500., 6019.8375000001, 2.1236862079983886e-12),
(23500., 6119.837500000101, 2.1553159374514094e-12),
(23500., 6219.837500000101, 2.1869414970573502e-12),
(23500., 6319.8375000001, 2.2185629859681046e-12),
(23500., 6419.8375000001, 2.250180499261695e-12),
(23500., 6519.8375000001, 2.281794128176232e-12),
(23500., 6619.8375000001015, 2.3134039603268565e-12),
(23500., 6719.8375000001, 2.3450100799071435e-12),
(23500., 6819.8375000001, 2.3766125678763066e-12),
(23500., 6919.8375000001, 2.4082115021333953e-12),
(23500., 7019.8375000001, 2.4398069576795797e-12),
(23500., 7119.8375000001015, 2.4713990067694886e-12),
(23500., 7219.8375000001, 2.5029877190524994e-12),
(23500., 7319.8375000001, 2.5345731617047733e-12),
(23500., 7419.8375000001015, 2.5661553995527697e-12),
(23500., 7519.8375000001, 2.5977344951888977e-12),
(23500., 7619.8375000001, 2.629310509079913e-12),
(23500., 7719.8375000001, 2.6608834996685997e-12),
(23500., 7819.8375000001, 2.6924535234692493e-12),
(23500., 7919.8375000001015, 2.7240206351573836e-12),
(23500., 8019.8375000001, 2.7555848876541442e-12),
(23500., 8119.8375000001015, 2.7871463322057313e-12),
(23500., 8219.8375000001, 2.818705018458249e-12),
(23500., 8319.8375000001, 2.850260994528254e-12),
(23500., 8419.837500000101, 2.8818143070693447e-12),
(23500., 8519.8375000001, 2.9133650013350215e-12),
(23500., 8619.837500000101, 2.9449131212380953e-12),
(23500., 8719.8375000001, 2.9764587094068628e-12),
(23500., 8819.8375000001, 3.008001807238265e-12),
(23500., 8919.837500000101, 3.0395424549482223e-12),
(23500., 9019.8375000001, 3.0710806916193343e-12),
(23500., 9119.837500000101, 3.1026165552461034e-12),
(23500., 9219.8375000001, 3.1341500827778415e-12),
(23500., 9319.8375000001, 3.1656813101594083e-12),
(23500., 9419.837500000101, 3.197210272369904e-12),
(23500., 9519.8375000001, 3.228737003459452e-12),
(23500., 9619.837500000101, 3.2602615365841783e-12),
(23500., 9719.8375000001, 3.291783904039497e-12),
(23500., 9819.8375000001, 3.3233041372918055e-12),
(23500., 9919.837500000101, 3.354822267008674e-12),
(23500., 9969.8375000001, 3.370580552413672e-12),
(24000., 2493.617582875038, 1.025094266832582e-12),
(24000., 2510.383571796425, 1.030558984098919e-12),
(24000., 2528.767113085504, 1.0365503742547307e-12),
(24000., 2548.9242652768776, 1.043119145721965e-12),
(24000., 2571.0261431510585, 1.0503208804353289e-12),
(24000., 2595.260370333917, 1.0582165008865152e-12),
(24000., 2621.832672040302, 1.0668727817654972e-12),
(24000., 2650.968621482691, 1.0763629104506725e-12),
(24000., 2682.9155547702017, 1.0867671010086974e-12),
(24000., 2717.9446705535975, 1.0981732668145783e-12),
(24000., 2756.3533322402664, 1.1106777573972438e-12),
(24000., 2798.4675923227387, 1.1243861656599768e-12),
(24000., 2844.644960249873, 1.1394142122238395e-12),
(24000., 2895.2774373372577, 1.1558887143009526e-12),
(24000., 2950.7948444802937, 1.1739486472291015e-12),
(24000., 3011.668470919037, 1.193746307595896e-12),
(24000., 3078.4150750292847, 1.2154485877562346e-12),
(24000., 3151.601271102771, 1.2392383725082856e-12),
(24000., 3231.84833935601, 1.2653160697480278e-12),
(24000., 3319.8375000001, 1.293901288078634e-12),
(24000., 3419.8375000001, 1.3263782719468023e-12),
(24000., 3519.8375000001, 1.3588448673635902e-12),
(24000., 3619.8375000001, 1.3913015422168214e-12),
(24000., 3719.8375000001, 1.423748729772368e-12),
(24000., 3819.8375000001, 1.4561868320868013e-12),
(24000., 3919.8375000001, 1.4886162230123306e-12),
(24000., 4019.8375000001006, 1.5210372508499252e-12),
(24000., 4119.8375000001, 1.5534502406980553e-12),
(24000., 4219.8375000001, 1.5858554965373918e-12),
(24000., 4319.8375000001, 1.6182533030858514e-12),
(24000., 4419.8375000001, 1.6506439274533694e-12),
(24000., 4519.8375000001, 1.683027620621577e-12),
(24000., 4619.8375000001, 1.7154046187699927e-12),
(24000., 4719.837500000101, 1.7477751444673464e-12),
(24000., 4819.8375000001, 1.780139407744097e-12),
(24000., 4919.8375000001, 1.8124976070600484e-12),
(24000., 5019.8375000001, 1.844849930179118e-12),
(24000., 5119.8375000001, 1.8771965549617493e-12),
(24000., 5219.837500000101, 1.909537650084105e-12),
(24000., 5319.8375000001, 1.9418733756920263e-12),
(24000., 5419.8375000001, 1.9742038839967605e-12),
(24000., 5519.8375000001, 2.0065293198185765e-12),
(24000., 5619.837500000101, 2.03884982108369e-12),
(24000., 5719.837500000101, 2.0711655192792356e-12),
(24000., 5819.8375000001, 2.1034765398705113e-12),
(24000., 5919.8375000001, 2.1357830026841968e-12),
(24000., 6019.8375000001, 2.1680850222608567e-12),
(24000., 6119.837500000101, 2.2003827081796622e-12),
(24000., 6219.837500000101, 2.2326761653579356e-12),
(24000., 6319.8375000001, 2.2649654943278497e-12),
(24000., 6419.8375000001, 2.2972507914923656e-12),
(24000., 6519.8375000001, 2.329532149362264e-12),
(24000., 6619.8375000001015, 2.361809656775949e-12),
(24000., 6719.8375000001, 2.394083399103515e-12),
(24000., 6819.8375000001, 2.426353458436433e-12),
(24000., 6919.8375000001, 2.458619913764066e-12),
(24000., 7019.8375000001, 2.490882841138116e-12),
(24000., 7119.8375000001015, 2.523142313825986e-12),
(24000., 7219.8375000001, 2.555398402453961e-12),
(24000., 7319.8375000001, 2.587651175141019e-12),
(24000., 7419.8375000001015, 2.619900697624003e-12),
(24000., 7519.8375000001, 2.6521470333748362e-12),
(24000., 7619.8375000001, 2.68439024371038e-12),
(24000., 7719.8375000001, 2.716630387895494e-12),
(24000., 7819.8375000001, 2.7488675232398077e-12),
(24000., 7919.8375000001015, 2.7811017051886634e-12),
(24000., 8019.8375000001, 2.813332987408652e-12),
(24000., 8119.8375000001015, 2.8455614218681398e-12),
(24000., 8219.8375000001, 2.8777870589131214e-12),
(24000., 8319.8375000001, 2.910009947338751e-12),
(24000., 8419.837500000101, 2.9422301344568285e-12),
(24000., 8519.8375000001, 2.9744476661595258e-12),
(24000., 8619.837500000101, 3.006662586979611e-12),
(24000., 8719.8375000001, 3.0388749401473935e-12),
(24000., 8819.8375000001, 3.0710847676446153e-12),
(24000., 8919.837500000101, 3.1032921102554787e-12),
(24000., 9019.8375000001, 3.1354970076150013e-12),
(24000., 9119.837500000101, 3.1676994982548654e-12),
(24000., 9219.8375000001, 3.1998996196469188e-12),
(24000., 9319.8375000001, 3.2320974082444725e-12),
(24000., 9419.837500000101, 3.2642928995215314e-12),
(24000., 9519.8375000001, 3.2964861280100856e-12),
(24000., 9619.837500000101, 3.3286771273355746e-12),
(24000., 9719.8375000001, 3.360865930250635e-12),
(24000., 9819.8375000001, 3.393052568667234e-12),
(24000., 9919.837500000101, 3.425237073687281e-12),
(24000., 9969.8375000001, 3.441328535678711e-12),
(24500., 2493.617582875038, 1.0458799074862634e-12),
(24500., 2510.383571796425, 1.051457269942959e-12),
(24500., 2528.767113085504, 1.057572166041038e-12),
(24500., 2548.9242652768776, 1.0642763506877101e-12),
(24500., 2571.0261431510585, 1.0716265530205308e-12),
(24500., 2595.260370333917, 1.079684953126503e-12),
(24500., 2621.832672040302, 1.088519704285207e-12),
(24500., 2650.968621482691, 1.0982055050764038e-12),
(24500., 2682.9155547702017, 1.1088242261101391e-12),
(24500., 2717.9446705535975, 1.1204655965964659e-12),
(24500., 2756.3533322402664, 1.133227956476844e-12),
(24500., 2798.4675923227387, 1.1472190803947412e-12),
(24500., 2844.644960249873, 1.1625570803941296e-12),
(24500., 2895.2774373372577, 1.1793713949069828e-12),
(24500., 2950.7948444802937, 1.1978038723304935e-12),
(24500., 3011.668470919037, 1.218009958308004e-12),
(24500., 3078.4150750292847, 1.2401599967213105e-12),
(24500., 3151.601271102771, 1.264440655383384e-12),
(24500., 3231.84833935601, 1.2910564884972502e-12),
(24500., 3319.8375000001, 1.3202316491270099e-12),
(24500., 3419.8375000001, 1.3533789680337198e-12),
(24500., 3519.8375000001, 1.3865157592847031e-12),
(24500., 3619.8375000001, 1.4196424966429428e-12),
(24500., 3719.8375000001, 1.4527596188550616e-12),
(24500., 3819.8375000001, 1.4858675330977264e-12),
(24500., 3919.8375000001, 1.5189666180130982e-12),
(24500., 4019.8375000001006, 1.5520572263895263e-12),
(24500., 4119.8375000001, 1.5851396875352023e-12),
(24500., 4219.8375000001, 1.6182143093853852e-12),
(24500., 4319.8375000001, 1.6512813803778192e-12),
(24500., 4419.8375000001, 1.6843411711259565e-12),
(24500., 4519.8375000001, 1.7173939359153534e-12),
(24500., 4619.8375000001, 1.7504399140450356e-12),
(24500., 4719.837500000101, 1.7834793310326022e-12),
(24500., 4819.8375000001, 1.8165123996992816e-12),
(24500., 4919.8375000001, 1.8495393211489664e-12),
(24500., 5019.8375000001, 1.8825602856533946e-12),
(24500., 5119.8375000001, 1.9155754734540734e-12),
(24500., 5219.837500000101, 1.9485850554901684e-12),
(24500., 5319.8375000001, 1.9815891940604274e-12),
(24500., 5419.8375000001, 2.0145880434262073e-12),
(24500., 5519.8375000001, 2.047581750361796e-12),
(24500., 5619.837500000101, 2.080570454657498e-12),
(24500., 5719.837500000101, 2.113554289580282e-12),
(24500., 5819.8375000001, 2.146533382296251e-12),
(24500., 5919.8375000001, 2.1795078542586867e-12),
(24500., 6019.8375000001, 2.212477821565011e-12),
(24500., 6119.837500000101, 2.245443395285631e-12),
(24500., 6219.837500000101, 2.2784046817672994e-12),
(24500., 6319.8375000001, 2.31136178291336e-12),
(24500., 6419.8375000001, 2.3443147964429667e-12),
(24500., 6519.8375000001, 2.3772638161311735e-12),
(24500., 6619.8375000001015, 2.4102089320315747e-12),
(24500., 6719.8375000001, 2.4431502306830203e-12),
(24500., 6819.8375000001, 2.4760877953017673e-12),
(24500., 6919.8375000001, 2.509021705960297e-12),
(24500., 7019.8375000001, 2.5419520397539085e-12),
(24500., 7119.8375000001015, 2.574878870956093e-12),
(24500., 7219.8375000001, 2.607802271163594e-12),
(24500., 7319.8375000001, 2.6407223094319772e-12),
(24500., 7419.8375000001015, 2.673639052402458e-12),
(24500., 7519.8375000001, 2.706552564420659e-12),
(24500., 7619.8375000001, 2.7394629076479304e-12),
(24500., 7719.8375000001, 2.7723701421657703e-12),
(24500., 7819.8375000001, 2.8052743260738875e-12),
(24500., 7919.8375000001015, 2.838175515582351e-12),
(24500., 8019.8375000001, 2.8710737650982684e-12),
(24500., 8119.8375000001015, 2.9039691273073865e-12),
(24500., 8219.8375000001, 2.9368616532509618e-12),
(24500., 8319.8375000001, 2.9697513923982453e-12),
(24500., 8419.837500000101, 3.002638392714875e-12),
(24500., 8519.8375000001, 3.0355227007274616e-12),
(24500., 8619.837500000101, 3.0684043615846174e-12),
(24500., 8719.8375000001, 3.1012834191146696e-12),
(24500., 8819.8375000001, 3.134159915880279e-12),
(24500., 8919.837500000101, 3.1670338932301547e-12),
(24500., 9019.8375000001, 3.1999053913480628e-12),
(24500., 9119.837500000101, 3.2327744492992963e-12),
(24500., 9219.8375000001, 3.2656411050747624e-12),
(24500., 9319.8375000001, 3.2985053956328422e-12),
(24500., 9419.837500000101, 3.331367356939152e-12),
(24500., 9519.8375000001, 3.3642270240043407e-12),
(24500., 9619.837500000101, 3.397084430920035e-12),
(24500., 9719.8375000001, 3.429939610893048e-12),
(24500., 9819.8375000001, 3.4627925962779477e-12),
(24500., 9919.837500000101, 3.4956434186080856e-12),
(24500., 9969.8375000001, 3.512068028264607e-12),
(25000., 2493.617582875038, 1.0666624192709657e-12),
(25000., 2510.383571796425, 1.0723524112576258e-12),
(25000., 2528.767113085504, 1.078590796177065e-12),
(25000., 2548.9242652768776, 1.0854303752902555e-12),
(25000., 2571.0261431510585, 1.0929290247950924e-12),
(25000., 2595.260370333917, 1.1011501822195893e-12),
(25000., 2621.832672040302, 1.110163379266022e-12),
(25000., 2650.968621482691, 1.1200448255351377e-12),
(25000., 2682.9155547702017, 1.1308780479856413e-12),
(25000., 2717.9446705535975, 1.142754591452631e-12),
(25000., 2756.3533322402664, 1.1557747860638773e-12),
(25000., 2798.4675923227387, 1.1700485879596093e-12),
(25000., 2844.644960249873, 1.185696500345085e-12),
(25000., 2895.2774373372577, 1.2028505825912677e-12),
(25000., 2950.7948444802937, 1.2216555558535999e-12),
(25000., 3011.668470919037, 1.2422700145086188e-12),
(25000., 3078.4150750292847, 1.2648677536199915e-12),
(25000., 3151.601271102771, 1.2896392236468318e-12),
(25000., 3231.84833935601, 1.3167931247057522e-12),
(25000., 3319.8375000001, 1.34655815390231e-12),
(25000., 3419.8375000001, 1.3803757249621183e-12),
(25000., 3519.8375000001, 1.4141826300882027e-12),
(25000., 3619.8375000001, 1.4479793488768984e-12),
(25000., 3719.8375000001, 1.481766325517036e-12),
(25000., 3819.8375000001, 1.5155439722697412e-12),
(25000., 3919.8375000001, 1.5493126725340933e-12),
(25000., 4019.8375000001006, 1.5830727835551226e-12),
(25000., 4119.8375000001, 1.6168246388221489e-12),
(25000., 4219.8375000001, 1.6505685501983273e-12),
(25000., 4319.8375000001, 1.6843048098162631e-12),
(25000., 4419.8375000001, 1.7180336917695277e-12),
(25000., 4519.8375000001, 1.7517554536256344e-12),
(25000., 4619.8375000001, 1.7854703377824532e-12),
(25000., 4719.837500000101, 1.819178572686989e-12),
(25000., 4819.8375000001, 1.8528803739328743e-12),
(25000., 4919.8375000001, 1.886575945250737e-12),
(25000., 5019.8375000001, 1.9202654794037174e-12),
(25000., 5119.8375000001, 1.9539491589988273e-12),
(25000., 5219.837500000101, 1.9876271572234767e-12),
(25000., 5319.8375000001, 2.0212996385153005e-12),
(25000., 5419.8375000001, 2.0549667591724344e-12),
(25000., 5519.8375000001, 2.0886286679104945e-12),
(25000., 5619.837500000101, 2.1222855063717796e-12),
(25000., 5719.837500000101, 2.155937409591555e-12),
(25000., 5819.8375000001, 2.1895845064257113e-12),
(25000., 5919.8375000001, 2.2232269199436035e-12),
(25000., 6019.8375000001, 2.256864767789437e-12),
(25000., 6119.837500000101, 2.2904981625152097e-12),
(25000., 6219.837500000101, 2.3241272118878655e-12),
(25000., 6319.8375000001, 2.3577520191730535e-12),
(25000., 6419.8375000001, 2.3913726833976172e-12),
(25000., 6519.8375000001, 2.4249892995927123e-12),
(25000., 6619.8375000001015, 2.4586019590192724e-12),
(25000., 6719.8375000001, 2.4922107493773515e-12),
(25000., 6819.8375000001, 2.5258157550007246e-12),
(25000., 6919.8375000001, 2.5594170570379906e-12),
(25000., 7019.8375000001, 2.5930147336213024e-12),
(25000., 7119.8375000001015, 2.6266088600237355e-12),
(25000., 7219.8375000001, 2.6601995088062157e-12),
(25000., 7319.8375000001, 2.6937867499548424e-12),
(25000., 7419.8375000001015, 2.727370651009351e-12),
(25000., 7519.8375000001, 2.7609512771834133e-12),
(25000., 7619.8375000001, 2.7945286914773997e-12),
(25000., 7719.8375000001, 2.8281029547841628e-12),
(25000., 7819.8375000001, 2.8616741259883716e-12),
(25000., 7919.8375000001015, 2.895242262059868e-12),
(25000., 8019.8375000001, 2.928807418141478e-12),
(25000., 8119.8375000001015, 2.962369647631679e-12),
(25000., 8219.8375000001, 2.9959290022624787e-12),
(25000., 8319.8375000001, 3.029485532172852e-12),
(25000., 8419.837500000101, 3.0630392859780336e-12),
(25000., 8519.8375000001, 3.0965903108349513e-12),
(25000., 8619.837500000101, 3.1301386525040618e-12),
(25000., 8719.8375000001, 3.163684355407826e-12),
(25000., 8819.8375000001, 3.1972274626860452e-12),
(25000., 8919.837500000101, 3.230768016248266e-12),
(25000., 9019.8375000001, 3.2643060568234323e-12),
(25000., 9119.837500000101, 3.297841624006975e-12),
(25000., 9219.8375000001, 3.3313747563054816e-12),
(25000., 9319.8375000001, 3.364905491179113e-12),
(25000., 9419.837500000101, 3.3984338650818943e-12),
(25000., 9519.8375000001, 3.4319599135000115e-12),
(25000., 9619.837500000101, 3.4654836709882403e-12),
(25000., 9719.8375000001, 3.4990051712046054e-12),
(25000., 9819.8375000001, 3.5325244469433876e-12),
(25000., 9919.837500000101, 3.5660415301665637e-12),
(25000., 9969.8375000001, 3.5827992593528003e-12),
(25500., 2493.617582875038, 1.0874418839747302e-12),
(25500., 2510.383571796425, 1.0932444902481582e-12),
(25500., 2528.767113085504, 1.0996063473241688e-12),
(25500., 2548.9242652768776, 1.1065813026895027e-12),
(25500., 2571.0261431510585, 1.1142283794636884e-12),
(25500., 2595.260370333917, 1.122612272465564e-12),
(25500., 2621.832672040302, 1.1318038916576413e-12),
(25500., 2650.968621482691, 1.1418809574860869e-12),
(25500., 2682.9155547702017, 1.15292865306873e-12),
(25500., 2717.9446705535975, 1.1650403386613148e-12),
(25500., 2756.3533322402664, 1.1783183343577335e-12),
(25500., 2798.4675923227387, 1.192874777558052e-12),
(25500., 2844.644960249873, 1.2088325623741664e-12),
(25500., 2895.2774373372577, 1.2263263688426612e-12),
(25500., 2950.7948444802937, 1.2455037905841044e-12),
(25500., 3011.668470919037, 1.2665265703942974e-12),
(25500., 3078.4150750292847, 1.289571954182953e-12),
(25500., 3151.601271102771, 1.3148341746965044e-12),
(25500., 3231.84833935601, 1.3425260775821837e-12),
(25500., 3319.8375000001, 1.3728809035787198e-12),
(25500., 3419.8375000001, 1.4073686461157855e-12),
(25500., 3519.8375000001, 1.4418455853428368e-12),
(25500., 3619.8375000001, 1.4763122066488554e-12),
(25500., 3719.8375000001, 1.5107689596273506e-12),
(25500., 3819.8375000001, 1.5452162615892112e-12),
(25500., 3919.8375000001, 1.5796545006582712e-12),
(25500., 4019.8375000001006, 1.614084038506355e-12),
(25500., 4119.8375000001, 1.6485052127760724e-12),
(25500., 4219.8375000001, 1.6829183392324895e-12),
(25500., 4319.8375000001, 1.7173237136787682e-12),
(25500., 4419.8375000001, 1.7517216136658196e-12),
(25500., 4519.8375000001, 1.786112300021729e-12),
(25500., 4619.8375000001, 1.820496018223097e-12),
(25500., 4719.837500000101, 1.8548729996273857e-12),
(25500., 4819.8375000001, 1.8892434625827565e-12),
(25500., 4919.8375000001, 1.9236076134296803e-12),
(25500., 5019.8375000001, 1.957965647406714e-12),
(25500., 5119.8375000001, 1.992317749471233e-12),
(25500., 5219.837500000101, 2.0266640950445242e-12),
(25500., 5319.8375000001, 2.061004850689464e-12),
(25500., 5419.8375000001, 2.0953401747279916e-12),
(25500., 5519.8375000001, 2.129670217804697e-12),
(25500., 5619.837500000101, 2.163995123402103e-12),
(25500., 5719.837500000101, 2.19831502831254e-12),
(25500., 5819.8375000001, 2.2326300630709642e-12),
(25500., 5919.8375000001, 2.2669403523525544e-12),
(25500., 6019.8375000001, 2.3012460153384964e-12),
(25500., 6119.837500000101, 2.335547166052991e-12),
(25500., 6219.837500000101, 2.369843913674177e-12),
(25500., 6319.8375000001, 2.404136362821386e-12),
(25500., 6419.8375000001, 2.43842461382087e-12),
(25500., 6519.8375000001, 2.4727087629519354e-12),
(25500., 6619.8375000001015, 2.506988902675214e-12),
(25500., 6719.8375000001, 2.5412651218446135e-12),
(25500., 6819.8375000001, 2.5755375059043525e-12),
(25500., 6919.8375000001, 2.6098061370723363e-12),
(25500., 7019.8375000001, 2.6440710945110054e-12),
(25500., 7119.8375000001015, 2.6783324544866912e-12),
(25500., 7219.8375000001, 2.712590290518396e-12),
(25500., 7319.8375000001, 2.746844673516856e-12),
(25500., 7419.8375000001015, 2.7810956719146344e-12),
(25500., 7519.8375000001, 2.8153433517879496e-12),
(25500., 7619.8375000001, 2.849587776970875e-12),
(25500., 7719.8375000001, 2.8838290091624693e-12),
(25500., 7819.8375000001, 2.9180671080273834e-12),
(25500., 7919.8375000001015, 2.952302131290411e-12),
(25500., 8019.8375000001, 2.986534134825426e-12),
(25500., 8119.8375000001015, 3.020763172739109e-12),
(25500., 8219.8375000001, 3.0549892974498313e-12),
(25500., 8319.8375000001, 3.0892125597620364e-12),
(25500., 8419.837500000101, 3.123433008936424e-12),
(25500., 8519.8375000001, 3.157650692756231e-12),
(25500., 8619.837500000101, 3.191865657589867e-12),
(25500., 8719.8375000001, 3.2260779484501414e-12),
(25500., 8819.8375000001, 3.260287609050325e-12),
(25500., 8919.837500000101, 3.294494681857226e-12),
(25500., 9019.8375000001, 3.3286992081414938e-12),
(25500., 9119.837500000101, 3.3629012280253158e-12),
(25500., 9219.8375000001, 3.3971007805276718e-12),
(25500., 9319.8375000001, 3.431297903607301e-12),
(25500., 9419.837500000101, 3.465492634203518e-12),
(25500., 9519.8375000001, 3.4996850082750114e-12),
(25500., 9619.837500000101, 3.5338750608367456e-12),
(25500., 9719.8375000001, 3.568062825995075e-12),
(25500., 9819.8375000001, 3.6022483369811802e-12),
(25500., 9919.837500000101, 3.636431626182923e-12),
(25500., 9969.8375000001, 3.653522447512834e-12),
(26000., 2493.617582875038, 1.1082183797149872e-12),
(26000., 2510.383571796425, 1.1141335854301232e-12),
(26000., 2528.767113085504, 1.1206188984331956e-12),
(26000., 2548.9242652768776, 1.1277292123120665e-12),
(26000., 2571.0261431510585, 1.135524696972815e-12),
(26000., 2595.260370333917, 1.144071304378847e-12),
(26000., 2621.832672040302, 1.153441322594697e-12),
(26000., 2650.968621482691, 1.1637139827409767e-12),
(26000., 2682.9155547702017, 1.17497612391006e-12),
(26000., 2717.9446705535975, 1.187322921579283e-12),
(26000., 2756.3533322402664, 1.200858685594232e-12),
(26000., 2798.4675923227387, 1.2156977343840784e-12),
(26000., 2844.644960249873, 1.2319653527193714e-12),
(26000., 2895.2774373372577, 1.2497988410360975e-12),
(26000., 2950.7948444802937, 1.2693486651344942e-12),
(26000., 3011.668470919037, 1.2907797159239044e-12),
(26000., 3078.4150750292847, 1.3142726898330475e-12),
(26000., 3151.601271102771, 1.3400256015462344e-12),
(26000., 3231.84833935601, 1.3682554418683647e-12),
(26000., 3319.8375000001, 1.3991999947737294e-12),
(26000., 3419.8375000001, 1.434357830220784e-12),
(26000., 3519.8375000001, 1.469504725859722e-12),
(26000., 3619.8375000001, 1.5046411728325162e-12),
(26000., 3719.8375000001, 1.5397676261007949e-12),
(26000., 3819.8375000001, 1.5748845079914105e-12),
(26000., 3919.8375000001, 1.6099922113216218e-12),
(26000., 4019.8375000001006, 1.6450911021609333e-12),
(26000., 4119.8375000001, 1.6801815222781294e-12),
(26000., 4219.8375000001, 1.715263791314876e-12),
(26000., 4319.8375000001, 1.750338208721217e-12),
(26000., 4419.8375000001, 1.7854050554832172e-12),
(26000., 4519.8375000001, 1.8204645956687037e-12),
(26000., 4619.8375000001, 1.855517077813418e-12),
(26000., 4719.837500000101, 1.8905627361668255e-12),
(26000., 4819.8375000001, 1.9256017918142033e-12),
(26000., 4919.8375000001, 1.960634453689414e-12),
(26000., 5019.8375000001, 1.9956609194908666e-12),
(26000., 5119.8375000001, 2.0306813765115494e-12),
(26000., 5219.837500000101, 2.0656960023926354e-12),
(26000., 5319.8375000001, 2.100704965808953e-12),
(26000., 5419.8375000001, 2.1357084270936065e-12),
(26000., 5519.8375000001, 2.170706538808132e-12),
(26000., 5619.837500000101, 2.20569944626381e-12),
(26000., 5719.837500000101, 2.2406872879991008e-12),
(26000., 5819.8375000001, 2.2756701962175832e-12),
(26000., 5919.8375000001, 2.3106482971902794e-12),
(26000., 6019.8375000001, 2.3456217116258066e-12),
(26000., 6119.837500000101, 2.3805905550114277e-12),
(26000., 6219.837500000101, 2.4155549379277188e-12),
(26000., 6319.8375000001, 2.4505149663392912e-12),
(26000., 6419.8375000001, 2.4854707418637444e-12),
(26000., 6519.8375000001, 2.520422362020794e-12),
(26000., 6619.8375000001015, 2.555369920463326e-12),
(26000., 6719.8375000001, 2.590313507191945e-12),
(26000., 6819.8375000001, 2.625253208754426e-12),
(26000., 6919.8375000001, 2.6601891084313446e-12),
(26000., 7019.8375000001, 2.695121286409039e-12),
(26000., 7119.8375000001015, 2.7300498199409314e-12),
(26000., 7219.8375000001, 2.764974783498154e-12),
(26000., 7319.8375000001, 2.7998962489103403e-12),
(26000., 7419.8375000001015, 2.834814285497336e-12),
(26000., 7519.8375000001, 2.869728960192551e-12),
(26000., 7619.8375000001, 2.9046403376585786e-12),
(26000., 7719.8375000001, 2.9395484803956756e-12),
(26000., 7819.8375000001, 2.9744534488436254e-12),
(26000., 7919.8375000001015, 3.0093553014774784e-12),
(26000., 8019.8375000001, 3.0442540948976067e-12),
(26000., 8119.8375000001015, 3.079149883914489e-12),
(26000., 8219.8375000001, 3.1140427216285858e-12),
(26000., 8319.8375000001, 3.1489326595056647e-12),
(26000., 8419.837500000101, 3.1838197474478694e-12),
(26000., 8519.8375000001, 3.218704033860843e-12),
(26000., 8619.837500000101, 3.2535855657171545e-12),
(26000., 8719.8375000001, 3.2884643886162827e-12),
(26000., 8819.8375000001, 3.3233405468413864e-12),
(26000., 8919.837500000101, 3.358214083413059e-12),
(26000., 9019.8375000001, 3.3930850401402704e-12),
(26000., 9119.837500000101, 3.4279534576686745e-12),
(26000., 9219.8375000001, 3.4628193755264403e-12),
(26000., 9319.8375000001, 3.4976828321677673e-12),
(26000., 9419.837500000101, 3.532543865014225e-12),
(26000., 9519.8375000001, 3.567402510494047e-12),
(26000., 9619.837500000101, 3.6022588040795055e-12),
(26000., 9719.8375000001, 3.6371127803224755e-12),
(26000., 9819.8375000001, 3.671964472888302e-12),
(26000., 9919.837500000101, 3.70681391458806e-12),
(26000., 9969.8375000001, 3.724237801390697e-12),
(26500., 2493.617582875038, 1.1289919811694914e-12),
(26500., 2510.383571796425, 1.1350197718615728e-12),
(26500., 2528.767113085504, 1.1416285249779723e-12),
(26500., 2548.9242652768776, 1.1488741800862206e-12),
(26500., 2571.0261431510585, 1.1568180537473315e-12),
(26500., 2595.260370333917, 1.165527354926769e-12),
(26500., 2621.832672040302, 1.1750757496369368e-12),
(26500., 2650.968621482691, 1.1855439795063011e-12),
(26500., 2682.9155547702017, 1.1970205394219356e-12),
(26500., 2717.9446705535975, 1.2096024198888197e-12),
(26500., 2756.3533322402664, 1.2233959202953066e-12),
(26500., 2798.4675923227387, 1.2385175398748602e-12),
(26500., 2844.644960249873, 1.2550949538150603e-12),
(26500., 2895.2774373372577, 1.273268082691904e-12),
(26500., 2950.7948444802937, 1.2931902642071659e-12),
(26500., 3011.668470919037, 1.3150295370858505e-12),
(26500., 3078.4150750292847, 1.338970047957032e-12),
(26500., 3151.601271102771, 1.3652135931024212e-12),
(26500., 3231.84833935601, 1.3939813081211977e-12),
(26500., 3319.8375000001, 1.4255155198358e-12),
(26500., 3419.8375000001, 1.4613433716395887e-12),
(26500., 3519.8375000001, 1.4971601479928801e-12),
(26500., 3619.8375000001, 1.5329663457519857e-12),
(26500., 3719.8375000001, 1.5687624252110198e-12),
(26500., 3819.8375000001, 1.604548813679857e-12),
(26500., 3919.8375000001, 1.6403259086386456e-12),
(26500., 4019.8375000001006, 1.6760940805261967e-12),
(26500., 4119.8375000001, 1.7118536752110427e-12),
(26500., 4219.8375000001, 1.7476050161867828e-12),
(26500., 4319.8375000001, 1.7833484065272715e-12),
(26500., 4419.8375000001, 1.8190841306321067e-12),
(26500., 4519.8375000001, 1.8548124557885587e-12),
(26500., 4619.8375000001, 1.8905336335724197e-12),
(26500., 4719.837500000101, 1.9262479011071746e-12),
(26500., 4819.8375000001, 1.96195548219825e-12),
(26500., 4919.8375000001, 1.99765658835687e-12),
(26500., 5019.8375000001, 2.0333514197261255e-12),
(26500., 5119.8375000001, 2.0690401659202476e-12),
(26500., 5219.837500000101, 2.1047230067866616e-12),
(26500., 5319.8375000001, 2.1404001130991984e-12),
(26500., 5419.8375000001, 2.1760716471898152e-12),
(26500., 5519.8375000001, 2.211737763525271e-12),
(26500., 5619.837500000101, 2.2473986092344342e-12),
(26500., 5719.837500000101, 2.2830543245912392e-12),
(26500., 5819.8375000001, 2.318705043457712e-12),
(26500., 5919.8375000001, 2.3543508936909934e-12),
(26500., 6019.8375000001, 2.38999199751783e-12),
(26500., 6119.837500000101, 2.4256284718796404e-12),
(26500., 6219.837500000101, 2.4612604287509024e-12),
(26500., 6319.8375000001, 2.4968879754333226e-12),
(26500., 6419.8375000001, 2.532511214827994e-12),
(26500., 6519.8375000001, 2.568130245687496e-12),
(26500., 6619.8375000001015, 2.60374516284972e-12),
(26500., 6719.8375000001, 2.6393560574549927e-12),
(26500., 6819.8375000001, 2.6749630171479334e-12),
(26500., 6919.8375000001, 2.710566126265328e-12),
(26500., 7019.8375000001, 2.7461654660111814e-12),
(26500., 7119.8375000001015, 2.7817611146200008e-12),
(26500., 7219.8375000001, 2.817353147509257e-12),
(26500., 7319.8375000001, 2.852941637421887e-12),
(26500., 7419.8375000001015, 2.8885266545596196e-12),
(26500., 7519.8375000001, 2.9241082667078318e-12),
(26500., 7619.8375000001, 2.9596865393525953e-12),
(26500., 7719.8375000001, 2.99526153579048e-12),
(26500., 7819.8375000001, 3.0308333172316793e-12),
(26500., 7919.8375000001015, 3.066401942896925e-12),
(26500., 8019.8375000001, 3.1019674701086574e-12),
(26500., 8119.8375000001015, 3.1375299543768584e-12),
(26500., 8219.8375000001, 3.173089449479916e-12),
(26500., 8319.8375000001, 3.2086460075408828e-12),
(26500., 8419.837500000101, 3.2441996790994296e-12),
(26500., 8519.8375000001, 3.2797505131798006e-12),
(26500., 8619.837500000101, 3.3152985573550325e-12),
(26500., 8719.8375000001, 3.350843857807686e-12),
(26500., 8819.8375000001, 3.386386459387321e-12),
(26500., 8919.837500000101, 3.4219264056649263e-12),
(26500., 9019.8375000001, 3.457463738984497e-12),
(26500., 9119.837500000101, 3.492998500511947e-12),
(26500., 9219.8375000001, 3.528530730281514e-12),
(26500., 9319.8375000001, 3.5640604672398208e-12),
(26500., 9419.837500000101, 3.599587749287735e-12),
(26500., 9519.8375000001, 3.6351126133201525e-12),
(26500., 9619.837500000101, 3.6706350952638475e-12),
(26500., 9719.8375000001, 3.70615523011348e-12),
(26500., 9819.8375000001, 3.741673051965892e-12),
(26500., 9919.837500000101, 3.777188594052773e-12),
(26500., 9969.8375000001, 3.7949455203402355e-12),
(27000., 2493.617582875038, 1.1497627597887196e-12),
(27000., 2510.383571796425, 1.1559031213565614e-12),
(27000., 2528.767113085504, 1.1626352991700465e-12),
(27000., 2548.9242652768776, 1.1700162786579796e-12),
(27000., 2571.0261431510585, 1.1781085229080015e-12),
(27000., 2595.260370333917, 1.1869804977487128e-12),
(27000., 2621.832672040302, 1.1967072469901102e-12),
(27000., 2650.968621482691, 1.2073710226061154e-12),
(27000., 2682.9155547702017, 1.219061975103183e-12),
(27000., 2717.9446705535975, 1.2318789098248696e-12),
(27000., 2756.3533322402664, 1.2459301154986228e-12),
(27000., 2798.4675923227387, 1.2613342719430481e-12),
(27000., 2844.644960249873, 1.2782214445272107e-12),
(27000., 2895.2774373372577, 1.2967341737142589e-12),
(27000., 2950.7948444802937, 1.317028668836369e-12),
(27000., 3011.668470919037, 1.3392761161438266e-12),
(27000., 3078.4150750292847, 1.3636641121554272e-12),
(27000., 3151.601271102771, 1.3903982344183722e-12),
(27000., 3231.84833935601, 1.4197037629718765e-12),
(27000., 3319.8375000001, 1.4518275671088592e-12),
(27000., 3419.8375000001, 1.488325360641524e-12),
(27000., 3519.8375000001, 1.5248119439155514e-12),
(27000., 3619.8375000001, 1.5612878194638981e-12),
(27000., 3719.8375000001, 1.5977534528784194e-12),
(27000., 3819.8375000001, 1.6342092764198888e-12),
(27000., 3919.8375000001, 1.6706556922015704e-12),
(27000., 4019.8375000001006, 1.7070930750039163e-12),
(27000., 4119.8375000001, 1.7435217747694394e-12),
(27000., 4219.8375000001, 1.7799421188196223e-12),
(27000., 4319.8375000001, 1.8163544138296352e-12),
(27000., 4419.8375000001, 1.8527589475915296e-12),
(27000., 4519.8375000001, 1.8891559905922274e-12),
(27000., 4619.8375000001, 1.9255457974289603e-12),
(27000., 4719.837500000101, 1.9619286080817e-12),
(27000., 4819.8375000001, 1.9983046490594814e-12),
(27000., 4919.8375000001, 2.034674134435261e-12),
(27000., 5019.8375000001, 2.0710372667820233e-12),
(27000., 5119.8375000001, 2.107394238021233e-12),
(27000., 5219.837500000101, 2.1437452301932746e-12),
(27000., 5319.8375000001, 2.1800904161583594e-12),
(27000., 5419.8375000001, 2.216429960235294e-12),
(27000., 5519.8375000001, 2.2527640187846312e-12),
(27000., 5619.837500000101, 2.2890927407419396e-12),
(27000., 5719.837500000101, 2.3254162681062387e-12),
(27000., 5819.8375000001, 2.3617347363880836e-12),
(27000., 5919.8375000001, 2.398048275021253e-12),
(27000., 6019.8375000001, 2.4343570077415555e-12),
(27000., 6119.837500000101, 2.4706610529358826e-12),
(27000., 6219.837500000101, 2.5069605239642935e-12),
(27000., 6319.8375000001, 2.5432555294576138e-12),
(27000., 6419.8375000001, 2.5795461735927708e-12),
(27000., 6519.8375000001, 2.615832556347855e-12),
(27000., 6619.8375000001015, 2.6521147737386954e-12),
(27000., 6719.8375000001, 2.6883929180385426e-12),
(27000., 6819.8375000001, 2.724667077982319e-12),
(27000., 6919.8375000001, 2.760937338956719e-12),
(27000., 7019.8375000001, 2.7972037831773444e-12),
(27000., 7119.8375000001015, 2.833466489853935e-12),
(27000., 7219.8375000001, 2.86972553534465e-12),
(27000., 7319.8375000001, 2.9059809933002796e-12),
(27000., 7419.8375000001015, 2.9422329347991694e-12),
(27000., 7519.8375000001, 2.9784814284735786e-12),
(27000., 7619.8375000001, 3.014726540628135e-12),
(27000., 7719.8375000001, 3.0509683353509663e-12),
(27000., 7819.8375000001, 3.0872068746180675e-12),
(27000., 7919.8375000001015, 3.1234422183913947e-12),
(27000., 8019.8375000001, 3.159674424711138e-12),
(27000., 8119.8375000001015, 3.1959035497825963e-12),
(27000., 8219.8375000001, 3.2321296480580268e-12),
(27000., 8319.8375000001, 3.268352772313831e-12),
(27000., 8419.837500000101, 3.304572973723388e-12),
(27000., 8519.8375000001, 3.340790301925837e-12),
(27000., 8619.837500000101, 3.3770048050910824e-12),
(27000., 8719.8375000001, 3.413216529981268e-12),
(27000., 8819.8375000001, 3.4494255220089573e-12),
(27000., 8919.837500000101, 3.4856318252922312e-12),
(27000., 9019.8375000001, 3.5218354827068976e-12),
(27000., 9119.837500000101, 3.5580365359360043e-12),
(27000., 9219.8375000001, 3.594235025516816e-12),
(27000., 9319.8375000001, 3.6304309908854197e-12),
(27000., 9419.837500000101, 3.666624470419096e-12),
(27000., 9519.8375000001, 3.7028155014765966e-12),
(27000., 9619.837500000101, 3.739004120436462e-12),
(27000., 9719.8375000001, 3.77519036273347e-12),
(27000., 9819.8375000001, 3.8113742628933605e-12),
(27000., 9919.837500000101, 3.847555854565901e-12),
(27000., 9969.8375000001, 3.865645795003299e-12),
(27500., 2493.617582875038, 1.1705307839915255e-12),
(27500., 2510.383571796425, 1.1767837026818295e-12),
(27500., 2528.767113085504, 1.1836392901564998e-12),
(27500., 2548.9242652768776, 1.1911555775901414e-12),
(27500., 2571.0261431510585, 1.1993961744718839e-12),
(27500., 2595.260370333917, 1.2084308033579728e-12),
(27500., 2621.832672040302, 1.2183358857094327e-12),
(27500., 2650.968621482691, 1.229195183687254e-12),
(27500., 2682.9155547702017, 1.2411005032462832e-12),
(27500., 2717.9446705535975, 1.254152464384255e-12),
(27500., 2756.3533322402664, 1.2684613449690744e-12),
(27500., 2798.4675923227387, 1.2841480051907464e-12),
(27500., 2844.644960249873, 1.3013449003700989e-12),
(27500., 2895.2774373372577, 1.320197190610815e-12),
(27500., 2950.7948444802937, 1.3408639566110382e-12),
(27500., 3011.668470919037, 1.3635195318631246e-12),
(27500., 3078.4150750292847, 1.388354962472632e-12),
(27500., 3151.601271102771, 1.41557960692854e-12),
(27500., 3231.84833935601, 1.445422889364603e-12),
(27500., 3319.8375000001, 1.4781362211758786e-12),
(27500., 3419.8375000001, 1.5153038836518088e-12),
(27500., 3519.8375000001, 1.552460201874644e-12),
(27500., 3619.8375000001, 1.5896056840172153e-12),
(27500., 3719.8375000001, 1.6267408009352186e-12),
(27500., 3819.8375000001, 1.6638659898089908e-12),
(27500., 3919.8375000001, 1.700981657355866e-12),
(27500., 4019.8375000001006, 1.7380881826709481e-12),
(27500., 4119.8375000001, 1.7751859197455958e-12),
(27500., 4219.8375000001, 1.8122751997057132e-12),
(27500., 4319.8375000001, 1.849356332805845e-12),
(27500., 4419.8375000001, 1.886429610209933e-12),
(27500., 4519.8375000001, 1.923495305585247e-12),
(27500., 4619.8375000001, 1.9605536765323023e-12),
(27500., 4719.837500000101, 1.997604965870458e-12),
(27500., 4819.8375000001, 2.0346494027962227e-12),
(27500., 4919.8375000001, 2.0716872039290393e-12),
(27500., 5019.8375000001, 2.1087185742573654e-12),
(27500., 5119.8375000001, 2.145743707996231e-12),
(27500., 5219.837500000101, 2.1827627893660196e-12),
(27500., 5319.8375000001, 2.2197759933010077e-12),
(27500., 5419.8375000001, 2.2567834860951436e-12),
(27500., 5519.8375000001, 2.2937854259916315e-12),
(27500., 5619.837500000101, 2.330781963722117e-12),
(27500., 5719.837500000101, 2.367773243000575e-12),
(27500., 5819.8375000001, 2.404759400976415e-12),
(27500., 5919.8375000001, 2.441740568650808e-12),
(27500., 6019.8375000001, 2.47871687125978e-12),
(27500., 6119.837500000101, 2.515688428627228e-12),
(27500., 6219.837500000101, 2.5526553554906794e-12),
(27500., 6319.8375000001, 2.5896177618022957e-12),
(27500., 6419.8375000001, 2.6265757530073737e-12),
(27500., 6519.8375000001, 2.663529430302342e-12),
(27500., 6619.8375000001015, 2.7004788908740733e-12),
(27500., 6719.8375000001, 2.737424228122114e-12),
(27500., 6819.8375000001, 2.774365531865309e-12),
(27500., 6919.8375000001, 2.8113028885341163e-12),
(27500., 7019.8375000001, 2.8482363813498143e-12),
(27500., 7119.8375000001015, 2.885166090491666e-12),
(27500., 7219.8375000001, 2.9220920932530126e-12),
(27500., 7319.8375000001, 2.959014464187181e-12),
(27500., 7419.8375000001015, 2.9959332752439985e-12),
(27500., 7519.8375000001, 3.032848595897644e-12),
(27500., 7619.8375000001, 3.069760493266505e-12),
(27500., 7719.8375000001, 3.106669032225625e-12),
(27500., 7819.8375000001, 3.1435742755123117e-12),
(27500., 7919.8375000001015, 3.180476283825397e-12),
(27500., 8019.8375000001, 3.217375115918607e-12),
(27500., 8119.8375000001015, 3.2542708286884776e-12),
(27500., 8219.8375000001, 3.2911634772571766e-12),
(27500., 8319.8375000001, 3.3280531150506174e-12),
(27500., 8419.837500000101, 3.3649397938721615e-12),
(27500., 8519.8375000001, 3.401823563972228e-12),
(27500., 8619.837500000101, 3.4387044741140795e-12),
(27500., 8719.8375000001, 3.4755825716360312e-12),
(27500., 8819.8375000001, 3.5124579025103382e-12),
(27500., 8919.837500000101, 3.54933051139895e-12),
(27500., 9019.8375000001, 3.5862004417063532e-12),
(27500., 9119.837500000101, 3.6230677356296834e-12),
(27500., 9219.8375000001, 3.6599324342062665e-12),
(27500., 9319.8375000001, 3.696794577358765e-12),
(27500., 9419.837500000101, 3.7336542039380614e-12),
(27500., 9519.8375000001, 3.770511351764028e-12),
(27500., 9619.837500000101, 3.807366057664299e-12),
(27500., 9719.8375000001, 3.8442183575111726e-12),
(27500., 9819.8375000001, 3.8810682862567495e-12),
(27500., 9919.837500000101, 3.917915877966403e-12),
(27500., 9969.8375000001, 3.936338807843676e-12),
(28000., 2493.617582875038, 1.1912961193456474e-12),
(28000., 2510.383571796425, 1.1976615817382632e-12),
(28000., 2528.767113085504, 1.2046405642024424e-12),
(28000., 2548.9242652768776, 1.2122921435459171e-12),
(28000., 2571.0261431510585, 1.2206810755372015e-12),
(28000., 2595.260370333917, 1.2298783393279793e-12),
(28000., 2621.832672040302, 1.2399617338872916e-12),
(28000., 2650.968621482691, 1.2510165314086503e-12),
(28000., 2682.9155547702017, 1.2631361931284513e-12),
(28000., 2717.9446705535975, 1.2764231535186829e-12),
(28000., 2756.3533322402664, 1.2909896793938842e-12),
(28000., 2798.4675923227387, 1.306958811106904e-12),
(28000., 2844.644960249873, 1.3244653937061803e-12),
(28000., 2895.2774373372577, 1.343657206695297e-12),
(28000., 2950.7948444802937, 1.3646962018803415e-12),
(28000., 3011.668470919037, 1.3877598597194005e-12),
(28000., 3078.4150750292847, 1.4130426756091815e-12),
(28000., 3151.601271102771, 1.4407577886645788e-12),
(28000., 3231.84833935601, 1.4711387667767688e-12),
(28000., 3319.8375000001, 1.5044415630835356e-12),
(28000., 3419.8375000001, 1.542279023481252e-12),
(28000., 3519.8375000001, 1.5801050064254117e-12),
(28000., 3619.8375000001, 1.6179200256928276e-12),
(28000., 3719.8375000001, 1.6557245573699522e-12),
(28000., 3819.8375000001, 1.6935190435261003e-12),
(28000., 3919.8375000001, 1.731303895454328e-12),
(28000., 4019.8375000001006, 1.7690794965380517e-12),
(28000., 4119.8375000001, 1.8068462047929447e-12),
(28000., 4219.8375000001, 1.8446043551264382e-12),
(28000., 4319.8375000001, 1.8823542613510356e-12),
(28000., 4419.8375000001, 1.9200962179825035e-12),
(28000., 4519.8375000001, 1.957830501849621e-12),
(28000., 4619.8375000001, 1.995557373538472e-12),
(28000., 4719.837500000101, 2.033277078691112e-12),
(28000., 4819.8375000001, 2.070989849175781e-12),
(28000., 4919.8375000001, 2.108695904143533e-12),
(28000., 5019.8375000001, 2.1463954509842226e-12),
(28000., 5119.8375000001, 2.184088686193111e-12),
(28000., 5219.837500000101, 2.2217757961579317e-12),
(28000., 5319.8375000001, 2.2594569578750123e-12),
(28000., 5419.8375000001, 2.2971323396020187e-12),
(28000., 5519.8375000001, 2.33480210145393e-12),
(28000., 5619.837500000101, 2.3724663959481073e-12),
(28000., 5719.837500000101, 2.4101253685035938e-12),
(28000., 5819.8375000001, 2.447779157899215e-12),
(28000., 5919.8375000001, 2.4854278966945142e-12),
(28000., 6019.8375000001, 2.523071711617103e-12),
(28000., 6119.837500000101, 2.560710723919622e-12),
(28000., 6219.837500000101, 2.5983450497091504e-12),
(28000., 6319.8375000001, 2.6359748002515946e-12),
(28000., 6419.8375000001, 2.6736000822533326e-12),
(28000., 6519.8375000001, 2.711220998122135e-12),
(28000., 6619.8375000001015, 2.748837646209191e-12),
(28000., 6719.8375000001, 2.7864501210338763e-12),
(28000., 6819.8375000001, 2.824058513492732e-12),
(28000., 6919.8375000001, 2.8616629110539855e-12),
(28000., 7019.8375000001, 2.899263397938815e-12),
(28000., 7119.8375000001015, 2.936860055290436e-12),
(28000., 7219.8375000001, 2.9744529613319986e-12),
(28000., 7319.8375000001, 3.012042191514179e-12),
(28000., 7419.8375000001015, 3.049627818653276e-12),
(28000., 7519.8375000001, 3.087209913060548e-12),
(28000., 7619.8375000001, 3.12478854266346e-12),
(28000., 7719.8375000001, 3.1623637731194457e-12),
(28000., 7819.8375000001, 3.199935667922742e-12),
(28000., 7919.8375000001015, 3.2375042885048148e-12),
(28000., 8019.8375000001, 3.2750696943288173e-12),
(28000., 8119.8375000001015, 3.312631942978538e-12),
(28000., 8219.8375000001, 3.3501910902421967e-12),
(28000., 8319.8375000001, 3.387747190191472e-12),
(28000., 8419.837500000101, 3.4253002952560753e-12),
(28000., 8519.8375000001, 3.462850456294178e-12),
(28000., 8619.837500000101, 3.5003977226589737e-12),
(28000., 8719.8375000001, 3.537942142261625e-12),
(28000., 8819.8375000001, 3.575483761630842e-12),
(28000., 8919.837500000101, 3.6130226259693008e-12),
(28000., 9019.8375000001, 3.650558779207111e-12),
(28000., 9119.837500000101, 3.688092264052521e-12),
(28000., 9219.8375000001, 3.725623122040024e-12),
(28000., 9319.8375000001, 3.763151393576041e-12),
(28000., 9419.837500000101, 3.800677117982317e-12),
(28000., 9519.8375000001, 3.838200333537165e-12),
(28000., 9619.837500000101, 3.875721077514718e-12),
(28000., 9719.8375000001, 3.913239386222253e-12),
(28000., 9819.8375000001, 3.950755295035759e-12),
(28000., 9919.837500000101, 3.988268838433806e-12),
(28000., 9969.8375000001, 4.007024733639244e-12),
(28500., 2493.617582875038, 1.2120588287344887e-12),
(28500., 2510.383571796425, 1.2185368217285483e-12),
(28500., 2528.767113085504, 1.225639184859627e-12),
(28500., 2548.9242652768776, 1.2334260404585923e-12),
(28500., 2571.0261431510585, 1.2419632904541467e-12),
(28500., 2595.260370333917, 1.251323170464353e-12),
(28500., 2621.832672040302, 1.2615848568266638e-12),
(28500., 2650.968621482691, 1.2728351316162464e-12),
(28500., 2682.9155547702017, 1.2851691111881765e-12),
(28500., 2717.9446705535975, 1.2986910443130557e-12),
(28500., 2756.3533322402664, 1.3135151865628525e-12),
(28500., 2798.4675923227387, 1.329766758249671e-12),
(28500., 2844.644960249873, 1.3475829939307451e-12),
(28500., 2895.2774373372577, 1.367114292274658e-12),
(28500., 2950.7948444802937, 1.3885254759435652e-12),
(28500., 3011.668470919037, 1.4119971720915243e-12),
(28500., 3078.4150750292847, 1.437727325117821e-12),
(28500., 3151.601271102771, 1.465932854454925e-12),
(28500., 3231.84833935601, 1.4968514714223434e-12),
(28500., 3319.8375000001, 1.5307436705497333e-12),
(28500., 3419.8375000001, 1.5692508595384193e-12),
(28500., 3519.8375000001, 1.6077464386482134e-12),
(28500., 3619.8375000001, 1.6462309272248625e-12),
(28500., 3719.8375000001, 1.68470480655327e-12),
(28500., 3819.8375000001, 1.7231685235618647e-12),
(28500., 3919.8375000001, 1.7616224940917465e-12),
(28500., 4019.8375000001006, 1.8000671057889263e-12),
(28500., 4119.8375000001, 1.8385027206694416e-12),
(28500., 4219.8375000001, 1.8769296773998953e-12),
(28500., 4319.8375000001, 1.9153482933298443e-12),
(28500., 4419.8375000001, 1.9537588663072883e-12),
(28500., 4519.8375000001, 1.9921616763041234e-12),
(28500., 4619.8375000001, 2.030556986874705e-12),
(28500., 4719.837500000101, 2.068945046467495e-12),
(28500., 4819.8375000001, 2.1073260896070914e-12),
(28500., 4919.8375000001, 2.1457003379616393e-12),
(28500., 5019.8375000001, 2.1840680013086495e-12),
(28500., 5119.8375000001, 2.222429278410597e-12),
(28500., 5219.837500000101, 2.260784357810215e-12),
(28500., 5319.8375000001, 2.299133418554156e-12),
(28500., 5419.8375000001, 2.337476630852649e-12),
(28500., 5519.8375000001, 2.3758141566818343e-12),
(28500., 5619.837500000101, 2.41414615033467e-12),
(28500., 5719.837500000101, 2.4524727589256176e-12),
(28500., 5819.8375000001, 2.4907941228537055e-12),
(28500., 5919.8375000001, 2.5291103762280414e-12),
(28500., 6019.8375000001, 2.5674216472593993e-12),
(28500., 6119.837500000101, 2.6057280586210986e-12),
(28500., 6219.837500000101, 2.6440297277820417e-12),
(28500., 6319.8375000001, 2.682326767314468e-12),
(28500., 6419.8375000001, 2.7206192851787258e-12),
(28500., 6519.8375000001, 2.7589073849870953e-12),
(28500., 6619.8375000001015, 2.79719116624852e-12),
(28500., 6719.8375000001, 2.8354707245958878e-12),
(28500., 6819.8375000001, 2.873746151997361e-12),
(28500., 6919.8375000001, 2.9120175369530843e-12),
(28500., 7019.8375000001, 2.9502849646784963e-12),
(28500., 7119.8375000001015, 2.988548517275329e-12),
(28500., 7219.8375000001, 3.0268082738912956e-12),
(28500., 7319.8375000001, 3.065064310869358e-12),
(28500., 7419.8375000001015, 3.1033167018873966e-12),
(28500., 7519.8375000001, 3.1415655180890237e-12),
(28500., 7619.8375000001, 3.1798108282062135e-12),
(28500., 7719.8375000001, 3.2180526986743687e-12),
(28500., 7819.8375000001, 3.256291193740381e-12),
(28500., 7919.8375000001015, 3.2945263755642063e-12),
(28500., 8019.8375000001, 3.332758304314416e-12),
(28500., 8119.8375000001015, 3.3709870382581634e-12),
(28500., 8219.8375000001, 3.40921263384595e-12),
(28500., 8319.8375000001, 3.4474351457915653e-12),
(28500., 8419.837500000101, 3.4856546271475233e-12),
(28500., 8519.8375000001, 3.5238711293763047e-12),
(28500., 8619.837500000101, 3.5620847024176922e-12),
(28500., 8719.8375000001, 3.6002953947524463e-12),
(28500., 8819.8375000001, 3.6385032534625766e-12),
(28500., 8919.837500000101, 3.676708324288417e-12),
(28500., 9019.8375000001, 3.7149106516827175e-12),
(28500., 9119.837500000101, 3.753110278861935e-12),
(28500., 9219.8375000001, 3.7913072478549066e-12),
(28500., 9319.8375000001, 3.829501599549063e-12),
(28500., 9419.837500000101, 3.86769337373433e-12),
(28500., 9519.8375000001, 3.905882609144861e-12),
(28500., 9619.837500000101, 3.94406934349874e-12),
(28500., 9719.8375000001, 3.98225361353575e-12),
(28500., 9819.8375000001, 4.020435455053354e-12),
(28500., 9919.837500000101, 4.058614902940962e-12),
(28500., 9969.8375000001, 4.077703739936303e-12),
(29000., 2493.617582875038, 1.232818972511431e-12),
(29000., 2510.383571796425, 1.2394094833122947e-12),
(29000., 2528.767113085504, 1.246635213122457e-12),
(29000., 2548.9242652768776, 1.2545573296885029e-12),
(29000., 2571.0261431510585, 1.2632428809829144e-12),
(29000., 2595.260370333917, 1.272765358964094e-12),
(29000., 2621.832672040302, 1.2832053172015672e-12),
(29000., 2650.968621482691, 1.29465104750482e-12),
(29000., 2682.9155547702017, 1.3071993211885498e-12),
(29000., 2717.9446705535975, 1.3209562011504415e-12),
(29000., 2756.3533322402664, 1.3360379315351154e-12),
(29000., 2798.4675923227387, 1.3525719124151062e-12),
(29000., 2844.644960249873, 1.3706977676427512e-12),
(29000., 2895.2774373372577, 1.3905685148222283e-12),
(29000., 2950.7948444802937, 1.412351847225779e-12),
(29000., 3011.668470919037, 1.4362315384399857e-12),
(29000., 3078.4150750292847, 1.462408981584893e-12),
(29000., 3151.601271102771, 1.4911048761094206e-12),
(29000., 3231.84833935601, 1.5225610764400156e-12),
(29000., 3319.8375000001, 1.557042618155561e-12),
(29000., 3419.8375000001, 1.5962194680258887e-12),
(29000., 3519.8375000001, 1.6353845763490147e-12),
(29000., 3619.8375000001, 1.6745384680053848e-12),
(29000., 3719.8375000001, 1.713681629446794e-12),
(29000., 3819.8375000001, 1.7528145124316145e-12),
(29000., 3919.8375000001, 1.7919375373219525e-12),
(29000., 4019.8375000001006, 1.8310510960012936e-12),
(29000., 4119.8375000001, 1.870155554462644e-12),
(29000., 4219.8375000001, 1.9092512551099447e-12),
(29000., 4319.8375000001, 1.9483385188093853e-12),
(29000., 4419.8375000001, 1.9874176467220624e-12),
(29000., 4519.8375000001, 2.026488921945027e-12),
(29000., 4619.8375000001, 2.0655526109840115e-12),
(29000., 4719.837500000101, 2.104608965077972e-12),
(29000., 4819.8375000001, 2.1436582213928543e-12),
(29000., 4919.8375000001, 2.1827006040997086e-12),
(29000., 5019.8375000001, 2.2217363253502832e-12),
(29000., 5119.8375000001, 2.2607655861615545e-12),
(29000., 5219.837500000101, 2.299788577219194e-12),
(29000., 5319.8375000001, 2.338805479608724e-12),
(29000., 5419.8375000001, 2.3778164654820475e-12),
(29000., 5519.8375000001, 2.4168216986660957e-12),
(29000., 5619.837500000101, 2.455821335219545e-12),
(29000., 5719.837500000101, 2.4948155239428518e-12),
(29000., 5819.8375000001, 2.5338044068462465e-12),
(29000., 5919.8375000001, 2.5727881195798014e-12),
(29000., 6019.8375000001, 2.611766791829228e-12),
(29000., 6119.837500000101, 2.650740547680647e-12),
(29000., 6219.837500000101, 2.689709505957236e-12),
(29000., 6319.8375000001, 2.7286737805303313e-12),
(29000., 6419.8375000001, 2.7676334806073055e-12),
(29000., 6519.8375000001, 2.806588710998278e-12),
(29000., 6619.8375000001015, 2.8455395723635344e-12),
(29000., 6719.8375000001, 2.8844861614433105e-12),
(29000., 6819.8375000001, 2.9234285712714545e-12),
(29000., 6919.8375000001, 2.962366891374314e-12),
(29000., 7019.8375000001, 3.001301207956081e-12),
(29000., 7119.8375000001015, 3.040231604071696e-12),
(29000., 7219.8375000001, 3.079158159788311e-12),
(29000., 7319.8375000001, 3.1180809523362304e-12),
(29000., 7419.8375000001015, 3.157000056250141e-12),
(29000., 7519.8375000001, 3.195915543501393e-12),
(29000., 7619.8375000001, 3.2348274836220097e-12),
(29000., 7719.8375000001, 3.2737359438210463e-12),
(29000., 7819.8375000001, 3.312640989093872e-12),
(29000., 7919.8375000001015, 3.351542682324891e-12),
(29000., 8019.8375000001, 3.3904410843841735e-12),
(29000., 8119.8375000001015, 3.429336254218442e-12),
(29000., 8219.8375000001, 3.4682282489367997e-12),
(29000., 8319.8375000001, 3.507117123891578e-12),
(29000., 8419.837500000101, 3.5460029327546293e-12),
(29000., 8519.8375000001, 3.5848857275893815e-12),
(29000., 8619.837500000101, 3.6237655589189407e-12),
(29000., 8719.8375000001, 3.662642475790494e-12),
(29000., 8819.8375000001, 3.7015165258362705e-12),
(29000., 8919.837500000101, 3.7403877553312646e-12),
(29000., 9019.8375000001, 3.77925620924795e-12),
(29000., 9119.837500000101, 3.818121931308163e-12),
(29000., 9219.8375000001, 3.856984964032322e-12),
(29000., 9319.8375000001, 3.895845348786185e-12),
(29000., 9419.837500000101, 3.934703125825243e-12),
(29000., 9519.8375000001, 3.9735583343369435e-12),
(29000., 9619.837500000101, 4.0124110124808396e-12),
(29000., 9719.8375000001, 4.051261197426804e-12),
(29000., 9819.8375000001, 4.090108925391413e-12),
(29000., 9919.837500000101, 4.128954231672619e-12),
(29000., 9969.8375000001, 4.148375987469603e-12),
(29500., 2493.617582875038, 1.2535766086428104e-12),
(29500., 2510.383571796425, 1.2602796247497617e-12),
(29500., 2528.767113085504, 1.2676287075725315e-12),
(29500., 2548.9242652768776, 1.2756860701684747e-12),
(29500., 2571.0261431510585, 1.2845199064401197e-12),
(29500., 2595.260370333917, 1.2942049645630687e-12),
(29500., 2621.832672040302, 1.304823175205714e-12),
(29500., 2650.968621482691, 1.316464339767913e-12),
(29500., 2682.9155547702017, 1.3292268843685848e-12),
(29500., 2717.9446705535975, 1.3432186858649114e-12),
(29500., 2756.3533322402664, 1.3585579767936364e-12),
(29500., 2798.4675923227387, 1.375374336793474e-12),
(29500., 2844.644960249873, 1.3938097788030866e-12),
(29500., 2895.2774373372577, 1.414019939138118e-12),
(29500., 2950.7948444802937, 1.4361753814405702e-12),
(29500., 3011.668470919037, 1.460463025472164e-12),
(29500., 3078.4150750292847, 1.4870877127983642e-12),
(29500., 3151.601271102771, 1.5162739225903393e-12),
(29500., 3231.84833935601, 1.5482676520674742e-12),
(29500., 3319.8375000001, 1.5833384775231096e-12),
(29500., 3419.8375000001, 1.6231849221220365e-12),
(29500., 3519.8375000001, 1.663019494245104e-12),
(29500., 3619.8375000001, 1.7028427242739986e-12),
(29500., 3719.8375000001, 1.7426551037965675e-12),
(29500., 3819.8375000001, 1.7824570893726194e-12),
(29500., 3919.8375000001, 1.8222491058588457e-12),
(29500., 4019.8375000001006, 1.8620315493516592e-12),
(29500., 4119.8375000001, 1.9018047897981753e-12),
(29500., 4219.8375000001, 1.9415691733183375e-12),
(29500., 4319.8375000001, 1.981325024275013e-12),
(29500., 4419.8375000001, 2.0210726471236994e-12),
(29500., 4519.8375000001, 2.0608123280690486e-12),
(29500., 4619.8375000001, 2.1005443365516656e-12),
(29500., 4719.837500000101, 2.1402689265854515e-12),
(29500., 4819.8375000001, 2.179986337963032e-12),
(29500., 4919.8375000001, 2.219696797344505e-12),
(29500., 5019.8375000001, 2.2594005192427447e-12),
(29500., 5119.8375000001, 2.2990977069168064e-12),
(29500., 5219.837500000101, 2.3387885531835176e-12),
(29500., 5319.8375000001, 2.378473241156079e-12),
(29500., 5419.8375000001, 2.418151944917425e-12),
(29500., 5519.8375000001, 2.4578248301351494e-12),
(29500., 5619.837500000101, 2.4974920546239942e-12),
(29500., 5719.837500000101, 2.537153768861202e-12),
(29500., 5819.8375000001, 2.5768101164594146e-12),
(29500., 5919.8375000001, 2.616461234601267e-12),
(29500., 6019.8375000001, 2.656107254439369e-12),
(29500., 6119.837500000101, 2.6957483014649485e-12),
(29500., 6219.837500000101, 2.7353844958480854e-12),
(29500., 6319.8375000001, 2.7750159527521423e-12),
(29500., 6419.8375000001, 2.8146427826247293e-12),
(29500., 6519.8375000001, 2.8542650914672888e-12),
(29500., 6619.8375000001015, 2.8938829810851848e-12),
(29500., 6719.8375000001, 2.9334965493199768e-12),
(29500., 6819.8375000001, 2.973105890265402e-12),
(29500., 6919.8375000001, 3.0127110944684278e-12),
(29500., 7019.8375000001, 3.0523122491166216e-12),
(29500., 7119.8375000001015, 3.0919094382129424e-12),
(29500., 7219.8375000001, 3.131502742738979e-12),
(29500., 7319.8375000001, 3.1710922408075468e-12),
(29500., 7419.8375000001015, 3.210678007805474e-12),
(29500., 7519.8375000001, 3.2502601165273404e-12),
(29500., 7619.8375000001, 3.2898386373008588e-12),
(29500., 7719.8375000001, 3.329413638104522e-12),
(29500., 7819.8375000001, 3.368985184678097e-12),
(29500., 7919.8375000001015, 3.4085533406264834e-12),
(29500., 8019.8375000001, 3.448118167517425e-12),
(29500., 8119.8375000001015, 3.4876797249735054e-12),
(29500., 8219.8375000001, 3.5272380707588333e-12),
(29500., 8319.8375000001, 3.5667932608607945e-12),
(29500., 8419.837500000101, 3.606345349567196e-12),
(29500., 8519.8375000001, 3.645894389539129e-12),
(29500., 8619.837500000101, 3.685440431879834e-12),
(29500., 8719.8375000001, 3.724983526199826e-12),
(29500., 8819.8375000001, 3.76452372067854e-12),
(29500., 8919.837500000101, 3.8040610621227076e-12),
(29500., 9019.8375000001, 3.84359559602168e-12),
(29500., 9119.837500000101, 3.883127366599899e-12),
(29500., 9219.8375000001, 3.922656416866676e-12),
(29500., 9319.8375000001, 3.962182788663468e-12),
(29500., 9419.837500000101, 4.00170652270878e-12),
(29500., 9519.8375000001, 4.041227658640865e-12),
(29500., 9619.837500000101, 4.080746235058322e-12),
(29500., 9719.8375000001, 4.120262289558748e-12),
(29500., 9819.8375000001, 4.159775858775534e-12),
(29500., 9919.837500000101, 4.199286978412926e-12),
(29500., 9969.8375000001, 4.2190416305511924e-12),
(30000., 2493.617582875038, 1.2743317928405637e-12),
(30000., 2510.383571796425, 1.2811473020351972e-12),
(30000., 2528.767113085504, 1.2886197245127442e-12),
(30000., 2548.9242652768776, 1.296812318538752e-12),
(30000., 2571.0261431510585, 1.3057944238346346e-12),
(30000., 2595.260370333917, 1.3156420446728347e-12),
(30000., 2621.832672040302, 1.3264384886904196e-12),
(30000., 2650.968621482691, 1.3382750667369223e-12),
(30000., 2682.9155547702017, 1.3512518595835962e-12),
(30000., 2717.9446705535975, 1.3654785578833238e-12),
(30000., 2756.3533322402664, 1.3810753823885256e-12),
(30000., 2798.4675923227387, 1.3981740921142344e-12),
(30000., 2844.644960249873, 1.4169190888813806e-12),
(30000., 2895.2774373372577, 1.4374686274980117e-12),
(30000., 2950.7948444802937, 1.459996141740999e-12),
(30000., 3011.668470919037, 1.4846916972956331e-12),
(30000., 3078.4150750292847, 1.5117635839036853e-12),
(30000., 3151.601271102771, 1.5414400601710219e-12),
(30000., 3231.84833935601, 1.5739712658030616e-12),
(30000., 3319.8375000001, 1.6096313174803988e-12),
(30000., 3419.8375000001, 1.6501472921496469e-12),
(30000., 3519.8375000001, 1.6906512641373416e-12),
(30000., 3619.8375000001, 1.7311437692936994e-12),
(30000., 3719.8375000001, 1.7716253043124709e-12),
(30000., 3819.8375000001, 1.8120963305270314e-12),
(30000., 3919.8375000001, 1.852557277262831e-12),
(30000., 4019.8375000001006, 1.8930085448052114e-12),
(30000., 4119.8375000001, 1.9334505070330514e-12),
(30000., 4219.8375000001, 1.973883513761439e-12),
(30000., 4319.8375000001, 2.0143078928304162e-12),
(30000., 4419.8375000001, 2.0547239519716026e-12),
(30000., 4519.8375000001, 2.0951319804800943e-12),
(30000., 4619.8375000001, 2.1355322507152345e-12),
(30000., 4719.837500000101, 2.175925019450672e-12),
(30000., 4819.8375000001, 2.216310529091374e-12),
(30000., 4919.8375000001, 2.2566890087729422e-12),
(30000., 5019.8375000001, 2.29706067535656e-12),
(30000., 5119.8375000001, 2.3374257343312193e-12),
(30000., 5219.837500000101, 2.3777843806333876e-12),
(30000., 5319.8375000001, 2.4181367993930043e-12),
(30000., 5419.8375000001, 2.4584831666136363e-12),
(30000., 5519.8375000001, 2.498823649793637e-12),
(30000., 5619.837500000101, 2.5391584084943805e-12),
(30000., 5719.837500000101, 2.5794875948608967e-12),
(30000., 5819.8375000001, 2.619811354099645e-12),
(30000., 5919.8375000001, 2.6601298249176117e-12),
(30000., 6019.8375000001, 2.7004431399264482e-12),
(30000., 6119.837500000101, 2.7407514260149696e-12),
(30000., 6219.837500000101, 2.7810548046929515e-12),
(30000., 6319.8375000001, 2.8213533924088717e-12),
(30000., 6419.8375000001, 2.861647300843946e-12),
(30000., 6519.8375000001, 2.9019366371845705e-12),
(30000., 6619.8375000001015, 2.942221504375066e-12),
(30000., 6719.8375000001, 2.9825020013524284e-12),
(30000., 6819.8375000001, 3.022778223264618e-12),
(30000., 6919.8375000001, 3.063050261673766e-12),
(30000., 7019.8375000001, 3.1033182047455545e-12),
(30000., 7119.8375000001015, 3.143582137425895e-12),
(30000., 7219.8375000001, 3.183842141605921e-12),
(30000., 7319.8375000001, 3.2240982962762383e-12),
(30000., 7419.8375000001015, 3.264350677671256e-12),
(30000., 7519.8375000001, 3.3045993594043787e-12),
(30000., 7619.8375000001, 3.3448444125947484e-12),
(30000., 7719.8375000001, 3.385085905986175e-12),
(30000., 7819.8375000001, 3.4253239060588335e-12),
(30000., 7919.8375000001015, 3.4655584771342612e-12),
(30000., 8019.8375000001, 3.5057896814741334e-12),
(30000., 8119.8375000001015, 3.5460175793732705e-12),
(30000., 8219.8375000001, 3.586242229247274e-12),
(30000., 8319.8375000001, 3.6264636877151748e-12),
(30000., 8419.837500000101, 3.666682009677428e-12),
(30000., 8519.8375000001, 3.706897248389578e-12),
(30000., 8619.837500000101, 3.747109455531883e-12),
(30000., 8719.8375000001, 3.787318681275157e-12),
(30000., 8819.8375000001, 3.8275249743431e-12),
(30000., 8919.837500000101, 3.867728382071317e-12),
(30000., 9019.8375000001, 3.907928950463256e-12),
(30000., 9119.837500000101, 3.948126724243261e-12),
(30000., 9219.8375000001, 3.988321746906899e-12),
(30000., 9319.8375000001, 4.028514060768765e-12),
(30000., 9419.837500000101, 4.068703707007883e-12),
(30000., 9519.8375000001, 4.1088907257108756e-12),
(30000., 9619.837500000101, 4.149075155913022e-12),
(30000., 9719.8375000001, 4.189257035637335e-12),
(30000., 9819.8375000001, 4.229436401931768e-12),
(30000., 9919.837500000101, 4.269613290904666e-12),
(30000., 9969.8375000001, 4.2897008174308966e-12)]

b)

(Number of ribosomes in the cell, Cell cycle length of unit cell in seconds, Unit cell mass in grams)

[(8000., 946.872448979692, 1.9330270245299026e-13),
(8500., 946.872448979692, 2.0412548148052747e-13),
(9000., 946.872448979692, 2.1494139936557526e-13),
(9500., 946.872448979692, 2.2575091050614802e-13),
(10000., 946.872448979692, 2.3655441910638894e-13),
(10500., 946.872448979692, 2.4735228674189716e-13),
(11000., 946.872448979692, 2.5814483850642336e-13),
(11500., 946.872448979692, 2.68932368053843e-13),
(12000., 946.872448979692, 2.7971514177009864e-13),
(12500., 946.872448979692, 2.904934022528509e-13),
(13000., 946.872448979692, 3.012673712350419e-13),
(13500., 946.872448979692, 3.120372520578786e-13),
(14000., 946.872448979692, 3.228032317757849e-13),
(14500., 946.872448979692, 3.335654829585062e-13),
(15000., 946.872448979692, 3.44324165242278e-13),
(15500., 946.872448979692, 3.550794266717315e-13),
(16000., 946.872448979692, 3.658314048662392e-13),
(16500., 946.872448979692, 3.765802280381421e-13),
(17000., 946.872448979692, 3.8732601588535636e-13),
(17500., 946.872448979692, 3.980688803769052e-13),
(18000., 946.872448979692, 4.0880892644676336e-13),
(18500., 946.872448979692, 4.1954625260883897e-13),
(19000., 946.872448979692, 4.3028095150384667e-13),
(19500., 946.872448979692, 4.410131103871228e-13),
(20000., 946.872448979692, 4.5174281156504444e-13),
(20500., 946.872448979692, 4.624701327865575e-13),
(21000., 946.872448979692, 4.731951475953674e-13),
(21500., 946.872448979692, 4.839179256475452e-13),
(22000., 946.872448979692, 4.946385329986397e-13),
(22500., 946.872448979692, 5.053570323638167e-13),
(23000., 946.872448979692, 5.160734833540824e-13),
(23500., 946.872448979692, 5.267879426912395e-13),
(24000., 946.872448979692, 5.375004644038834e-13),
(24500., 946.872448979692, 5.48211100006458e-13),
(25000., 946.872448979692, 5.589198986631375e-13),
(3500., 966.5989583334334, 9.64202244045969e-14),
(4000., 966.5989583334334, 1.0747388480860015e-13),
(4500., 966.5989583334334, 1.1851108971063132e-13),
(5000., 966.5989583334334, 1.2953381862838086e-13),
(5500., 966.5989583334334, 1.405436684285387e-13),
(6000., 966.5989583334334, 1.51541950996743e-13),
(6500., 966.5989583334334, 1.6252976078181203e-13),
(7000., 966.5989583334334, 1.7350802289747526e-13),
(7500., 966.5989583334334, 1.8447752824415074e-13),
(8000., 966.5989583334334, 1.9543895971092303e-13),
(8500., 966.5989583334334, 2.0639291209264902e-13),
(9000., 966.5989583334334, 2.1733990748097724e-13),
(9500., 966.5989583334334, 2.2828040733253354e-13),
(10000., 966.5989583334334, 2.392148220555829e-13),
(10500., 966.5989583334334, 2.5014351871491843e-13),
(11000., 966.5989583334334, 2.6106682729001323e-13),
(11500., 966.5989583334334, 2.719850458069753e-13),
(12000., 966.5989583334334, 2.828984445838532e-13),
(12500., 966.5989583334334, 2.9380726977064175e-13),
(13000., 966.5989583334334, 3.047117463229098e-13),
(13500., 966.5989583334334, 3.1561208051662714e-13),
(14000., 966.5989583334334, 3.265084620883356e-13),
(14500., 966.5989583334334, 3.3740106606708923e-13),
(15000., 966.5989583334334, 3.482900543510504e-13),
(15500., 966.5989583334334, 3.591755770711878e-13),
(16000., 966.5989583334334, 3.7005777377639633e-13),
(16500., 966.5989583334334, 3.8093677446797847e-13),
(17000., 966.5989583334334, 3.918127005063867e-13),
(17500., 966.5989583334334, 4.026856654091034e-13),
(18000., 966.5989583334334, 4.135557755553126e-13),
(18500., 966.5989583334334, 4.2442313081041567e-13),
(19000., 966.5989583334334, 4.35287825081326e-13),
(19500., 966.5989583334334, 4.4614994681175077e-13),
(20000., 966.5989583334334, 4.570095794252504e-13),
(20500., 966.5989583334334, 4.678668017226912e-13),
(21000., 966.5989583334334, 4.787216882397351e-13),
(21500., 966.5989583334334, 4.895743095692019e-13),
(22000., 966.5989583334334, 5.004247326524576e-13),
(22500., 966.5989583334334, 5.112730210434116e-13),
(23000., 966.5989583334334, 5.221192351482264e-13),
(23500., 966.5989583334334, 5.329634324434317e-13),
(24000., 966.5989583334334, 5.438056676747896e-13),
(24500., 966.5989583334334, 5.546459930389594e-13),
(25000., 966.5989583334334, 5.654844583497583e-13),
(25500., 966.5989583334334, 5.763211111905932e-13),
(26000., 966.5989583334334, 5.871559970544556e-13),
(2000., 987.1648936171213, 6.370432525381904e-14),
(2500., 987.1648936171213, 7.49654135394237e-14),
(3000., 987.1648936171213, 8.619938733576565e-14),
(3500., 987.1648936171213, 9.741074414490258e-14),
(4000., 987.1648936171213, 1.0860281827013812e-13),
(4500., 987.1648936171213, 1.1977816826045304e-13),
(5000., 987.1648936171213, 1.3093881165035573e-13),
(5500., 987.1648936171213, 1.4208637496037596e-13),
(6000., 987.1648936171213, 1.5322219374147617e-13),
(6500., 987.1648936171213, 1.6434738169241733e-13),
(7000., 987.1648936171213, 1.75462879840356e-13),
(7500., 987.1648936171213, 1.8656949242446305e-13),
(8000., 987.1648936171213, 1.976679136495294e-13),
(8500., 987.1648936171213, 2.0875874801126287e-13),
(9000., 987.1648936171213, 2.1984252599515643e-13),
(9500., 987.1648936171213, 2.309197163807763e-13),
(10000., 987.1648936171213, 2.419907360122204e-13),
(10500., 987.1648936171213, 2.5305595764800937e-13),
(11000., 987.1648936171213, 2.6411571633501535e-13),
(11500., 987.1648936171213, 2.7517031463386926e-13),
(12000., 987.1648936171213, 2.8622002694044736e-13),
(12500., 987.1648936171213, 2.972651030885405e-13),
(13000., 987.1648936171213, 3.0830577137545406e-13),
(13500., 987.1648936171213, 3.1934224112026865e-13),
(14000., 987.1648936171213, 3.303747048405645e-13),
(14500., 987.1648936171213, 3.414033401153245e-13),
(15000., 987.1648936171213, 3.5242831118791634e-13),
(15500., 987.1648936171213, 3.6344977035240223e-13),
(16000., 987.1648936171213, 3.7446785915813857e-13),
(16500., 987.1648936171213, 3.8548270946111997e-13),
(17000., 987.1648936171213, 3.964944443453864e-13),
(17500., 987.1648936171213, 4.0750317893371177e-13),
(18000., 987.1648936171213, 4.1850902110350796e-13),
(18500., 987.1648936171213, 4.295120721212281e-13),
(19000., 987.1648936171213, 4.4051242720639684e-13),
(19500., 987.1648936171213, 4.515101760346359e-13),
(20000., 987.1648936171213, 4.62505403187611e-13),
(20500., 987.1648936171213, 4.734981885566269e-13),
(21000., 987.1648936171213, 4.844886077056156e-13),
(21500., 987.1648936171213, 4.954767321984279e-13),
(22000., 987.1648936171213, 5.064626298946575e-13),
(22500., 987.1648936171213, 5.174463652176389e-13),
(23000., 987.1648936171213, 5.284279993977709e-13),
(23500., 987.1648936171213, 5.39407590693907e-13),
(24000., 987.1648936171213, 5.50385194595194e-13),
(24500., 987.1648936171213, 5.613608640054427e-13),
(25000., 987.1648936171213, 5.72334649411855e-13),
(25500., 987.1648936171213, 5.833065990397092e-13),
(26000., 987.1648936171213, 5.942767589944161e-13),
(26500., 987.1648936171213, 6.052451733921891e-13),
(27000., 987.1648936171213, 6.162118844804347e-13),
(1500., 1008.6250000001, 5.28616369152712e-14),
(2000., 1008.6250000001, 6.430263304225009e-14),
(2500., 1008.6250000001, 7.570951075005732e-14),
(3000., 1008.6250000001, 8.708876965150319e-14),
(3500., 1008.6250000001, 9.844500905296961e-14),
(4000., 1008.6250000001, 1.097816345320781e-13),
(4500., 1008.6250000001, 1.211012568174377e-13),
(5000., 1008.6250000001, 1.324059330008676e-13),
(5500., 1008.6250000001, 1.4369732044300776e-13),
(6000., 1008.6250000001, 1.5497677929715864e-13),
(6500., 1008.6250000001, 1.6624544326786676e-13),
(7000., 1008.6250000001, 1.7750426991626584e-13),
(7500., 1008.6250000001, 1.887540773374588e-13),
(8000., 1008.6250000001, 1.9999557148857642e-13),
(8500., 1008.6250000001, 2.112293669389749e-13),
(9000., 1008.6250000001, 2.2245600288943933e-13),
(9500., 1008.6250000001, 2.3367595572207263e-13),
(10000., 1008.6250000001, 2.4488964896189437e-13),
(10500., 1008.6250000001, 2.5609746127749025e-13),
(11000., 1008.6250000001, 2.672997329752903e-13),
(11500., 1008.6250000001, 2.7849677132210103e-13),
(12000., 1008.6250000001, 2.8968885494575296e-13),
(12500., 1008.6250000001, 3.008762375028768e-13),
(13000., 1008.6250000001, 3.1205915075849377e-13),
(13500., 1008.6250000001, 3.232378071893921e-13),
(14000., 1008.6250000001, 3.3441240219881586e-13),
(14500., 1008.6250000001, 3.4558311601152353e-13),
(15000., 1008.6250000001, 3.5675011530416957e-13),
(15500., 1008.6250000001, 3.6791355461509385e-13),
(16000., 1008.6250000001, 3.790735775691453e-13),
(16500., 1008.6250000001, 3.9023031794653315e-13),
(17000., 1008.6250000001, 4.013839006194587e-13),
(17500., 1008.6250000001, 4.1253444237609925e-13),
(18000., 1008.6250000001, 4.236820526481723e-13),
(18500., 1008.6250000001, 4.348268341556016e-13),
(19000., 1008.6250000001, 4.459688834796144e-13),
(19500., 1008.6250000001, 4.571082915738044e-13),
(20000., 1008.6250000001, 4.682451442212263e-13),
(20500., 1008.6250000001, 4.793795224443672e-13),
(21000., 1008.6250000001, 4.905115028738376e-13),
(21500., 1008.6250000001, 5.01641158080782e-13),
(22000., 1008.6250000001, 5.127685568773047e-13),
(22500., 1008.6250000001, 5.238937645886181e-13),
(23000., 1008.6250000001, 5.350168433001178e-13),
(23500., 1008.6250000001, 5.461378520821719e-13),
(24000., 1008.6250000001, 5.572568471950451e-13),
(24500., 1008.6250000001, 5.683738822760764e-13),
(25000., 1008.6250000001, 5.794890085109664e-13),
(25500., 1008.6250000001, 5.906022747907994e-13),
(26000., 1008.6250000001, 6.017137278562397e-13),
(26500., 1008.6250000001, 6.128234124301621e-13),
(27000., 1008.6250000001, 6.239313713398429e-13),
(27500., 1008.6250000001, 6.35037645629701e-13),
(28000., 1008.6250000001, 6.461422746654759e-13),
(1500., 1031.038888888989, 5.333378779148346e-14),
(2000., 1031.038888888989, 6.492785451288294e-14),
(2500., 1031.038888888989, 7.648711637865333e-14),
(3000., 1031.038888888989, 8.801823434533476e-14),
(3500., 1031.038888888989, 9.95259140099542e-14),
(4000., 1031.038888888989, 1.1101363527867582e-13),
(4500., 1031.038888888989, 1.2248406324928131e-13),
(5000., 1031.038888888989, 1.339392962042093e-13),
(5500., 1031.038888888989, 1.4538102360154464e-13),
(6000., 1031.038888888989, 1.5681063118983778e-13),
(6500., 1031.038888888989, 1.6822927348021362e-13),
(7000., 1031.038888888989, 1.7963792522515208e-13),
(7500., 1031.038888888989, 1.910374189234991e-13),
(8000., 1031.038888888989, 2.0242847274718588e-13),
(8500., 1031.038888888989, 2.138117117340436e-13),
(9000., 1031.038888888989, 2.2518768414057712e-13),
(9500., 1031.038888888989, 2.3655687424752213e-13),
(10000., 1031.038888888989, 2.479197125203653e-13),
(10500., 1031.038888888989, 2.592765837668522e-13),
(11000., 1031.038888888989, 2.7062783375645847e-13),
(11500., 1031.038888888989, 2.819737746439364e-13),
(12000., 1031.038888888989, 2.933146894522823e-13),
(12500., 1031.038888888989, 3.04650835808205e-13),
(13000., 1031.038888888989, 3.1598244907784577e-13),
(13500., 1031.038888888989, 3.2730974501705097e-13),
(14000., 1031.038888888989, 3.3863292202552043e-13),
(14500., 1031.038888888989, 3.499521630752841e-13),
(15000., 1031.038888888989, 3.612676373695573e-13),
(15500., 1031.038888888989, 3.725795017769267e-13),
(16000., 1031.038888888989, 3.8388790207718834e-13),
(16500., 1031.038888888989, 3.9519297404838813e-13),
(17000., 1031.038888888989, 4.0649484441926953e-13),
(17500., 1031.038888888989, 4.1779363170707046e-13),
(18000., 1031.038888888989, 4.29089446957199e-13),
(18500., 1031.038888888989, 4.403823943985602e-13),
(19000., 1031.038888888989, 4.516725720260714e-13),
(19500., 1031.038888888989, 4.629600721200729e-13),
(20000., 1031.038888888989, 4.742449817108462e-13),
(20500., 1031.038888888989, 4.855273829952074e-13),
(21000., 1031.038888888989, 4.968073537111228e-13),
(21500., 1031.038888888989, 5.080849674754326e-13),
(22000., 1031.038888888989, 5.193602940890581e-13),
(22500., 1031.038888888989, 5.306333998134585e-13),
(23000., 1031.038888888989, 5.419043476216032e-13),
(23500., 1031.038888888989, 5.53173197426289e-13),
(24000., 1031.038888888989, 5.644400062882691e-13),
(24500., 1031.038888888989, 5.757048286063457e-13),
(25000., 1031.038888888989, 5.86967716291315e-13),
(25500., 1031.038888888989, 5.982287189254166e-13),
(26000., 1031.038888888989, 6.094878839087507e-13),
(26500., 1031.038888888989, 6.207452565939451e-13),
(27000., 1031.038888888989, 6.320008804102157e-13),
(27500., 1031.038888888989, 6.432547969778274e-13),
(28000., 1031.038888888989, 6.545070462138556e-13),
(28500., 1031.038888888989, 6.65757666430047e-13),
(29000., 1031.038888888989, 6.770066944234937e-13),
(1000., 1054.471590909191, 4.202755509462044e-14),
(1500., 1054.471590909191, 5.382760161030219e-14),
(2000., 1054.471590909191, 6.55818100105044e-14),
(2500., 1054.471590909191, 7.730049753151983e-14),
(3000., 1054.471590909191, 8.899049400110357e-14),
(3500., 1054.471590909191, 1.0065661607913112e-13),
(4000., 1054.471590909191, 1.1230242124601764e-13),
(4500., 1054.471590909191, 1.23930631294023e-13),
(5000., 1054.471590909191, 1.3554338743000487e-13),
(5500., 1054.471590909191, 1.471424125437598e-13),
(6000., 1054.471590909191, 1.5872911903250863e-13),
(6500., 1054.471590909191, 1.7030468306340436e-13),
(7000., 1054.471590909191, 1.81870097277496e-13),
(7500., 1054.471590909191, 1.9342620915834078e-13),
(8000., 1054.471590909191, 2.049737495830873e-13),
(8500., 1054.471590909191, 2.1651335447671394e-13),
(9000., 1054.471590909191, 2.280455815124186e-13),
(9500., 1054.471590909191, 2.39570923183527e-13),
(10000., 1054.471590909191, 2.510898171711883e-13),
(10500., 1054.471590909191, 2.6260265466521316e-13),
(11000., 1054.471590909191, 2.7410978711387423e-13),
(11500., 1054.471590909191, 2.8561153175259447e-13),
(12000., 1054.471590909191, 2.971081761725817e-13),
(12500., 1054.471590909191, 3.0859998212673366e-13),
(13000., 1054.471590909191, 3.200871887237538e-13),
(13500., 1054.471590909191, 3.315700151272096e-13),
(14000., 1054.471590909191, 3.430486628507251e-13),
(14500., 1054.471590909191, 3.5452331772121444e-13),
(15000., 1054.471590909191, 3.659941515673489e-13),
(15500., 1054.471590909191, 3.774613236791133e-13),
(16000., 1054.471590909191, 3.8892498207549507e-13),
(16500., 1054.471590909191, 4.003852646104368e-13),
(17000., 1054.471590909191, 4.118422999417282e-13),
(17500., 1054.471590909191, 4.232962083831633e-13),
(18000., 1054.471590909191, 4.34747102656807e-13),
(18500., 1054.471590909191, 4.4619508855940475e-13),
(19000., 1054.471590909191, 4.576402655546869e-13),
(19500., 1054.471590909191, 4.690827273014575e-13),
(20000., 1054.471590909191, 4.805225621258283e-13),
(20500., 1054.471590909191, 4.919598534446952e-13),
(21000., 1054.471590909191, 5.03394680146511e-13),
(21500., 1054.471590909191, 5.148271169345325e-13),
(22000., 1054.471590909191, 5.262572346369951e-13),
(22500., 1054.471590909191, 5.376851004880491e-13),
(23000., 1054.471590909191, 5.491107783827806e-13),
(23500., 1054.471590909191, 5.605343291091964e-13),
(24000., 1054.471590909191, 5.719558105596825e-13),
(24500., 1054.471590909191, 5.833752779241263e-13),
(25000., 1054.471590909191, 5.947927838666226e-13),
(25500., 1054.471590909191, 6.062083786874466e-13),
(26000., 1054.471590909191, 6.176221104717781e-13),
(26500., 1054.471590909191, 6.290340252264848e-13),
(27000., 1054.471590909191, 6.404441670061251e-13),
(27500., 1054.471590909191, 6.518525780291963e-13),
(28000., 1054.471590909191, 6.63259298785542e-13),
(28500., 1054.471590909191, 6.746643681357309e-13),
(29000., 1054.471590909191, 6.860678234031352e-13),
(29500., 1054.471590909191, 6.974697004593544e-13),
(30000., 1054.471590909191, 7.08870033803571e-13),
(1000., 1078.9941860466117, 4.237578719737371e-14),
(1500., 1078.9941860466117, 5.4344577304555916e-14),
(2000., 1078.9941860466117, 6.626648853292427e-14),
(2500., 1078.9941860466117, 7.815213137670534e-14),
(3000., 1078.9941860466117, 9.000851256406644e-14),
(3500., 1078.9941860466117, 1.0184056490034823e-13),
(4000., 1078.9941860466117, 1.1365192689371343e-13),
(4500., 1078.9941860466117, 1.254453795034756e-13),
(5000., 1078.9941860466117, 1.3722310870369928e-13),
(5500., 1078.9941860466117, 1.489868722335868e-13),
(6000., 1078.9941860466117, 1.6073811025806402e-13),
(6500., 1078.9941860466117, 1.724780215025216e-13),
(7000., 1078.9941860466117, 1.8420761723701564e-13),
(7500., 1078.9941860466117, 1.9592776054673635e-13),
(8000., 1078.9941860466117, 2.0763919553478142e-13),
(8500., 1078.9941860466117, 2.1934256945780583e-13),
(9000., 1078.9941860466117, 2.3103844978895374e-13),
(9500., 1078.9941860466117, 2.427273375674664e-13),
(10000., 1078.9941860466117, 2.5440967798232284e-13),
(10500., 1078.9941860466117, 2.6608586886328014e-13),
(11000., 1078.9941860466117, 2.777562675664605e-13),
(11500., 1078.9941860466117, 2.8942119661256153e-13),
(12000., 1078.9941860466117, 3.010809483447147e-13),
(12500., 1078.9941860466117, 3.127357888077392e-13),
(13000., 1078.9941860466117, 3.2438596100306177e-13),
(13500., 1078.9941860466117, 3.360316876385649e-13),
(14000., 1078.9941860466117, 3.476731734665064e-13),
(14500., 1078.9941860466117, 3.5931060728293155e-13),
(15000., 1078.9941860466117, 3.709441636469603e-13),
(15500., 1078.9941860466117, 3.825740043667477e-13),
(16000., 1078.9941860466117, 3.942002797899116e-13),
(16500., 1078.9941860466117, 4.0582312992916596e-13),
(17000., 1078.9941860466117, 4.17442685448323e-13),
(17500., 1078.9941860466117, 4.290590685293921e-13),
(18000., 1078.9941860466117, 4.406723936379462e-13),
(18500., 1078.9941860466117, 4.522827682010615e-13),
(19000., 1078.9941860466117, 4.638902932098066e-13),
(19500., 1078.9941860466117, 4.754950637563579e-13),
(20000., 1078.9941860466117, 4.870971695142612e-13),
(20500., 1078.9941860466117, 4.98696695169067e-13),
(21000., 1078.9941860466117, 5.102937208055089e-13),
(21500., 1078.9941860466117, 5.218883222564946e-13),
(22000., 1078.9941860466117, 5.334805714184487e-13),
(22500., 1078.9941860466117, 5.450705365369076e-13),
(23000., 1078.9941860466117, 5.566582824657512e-13),
(23500., 1078.9941860466117, 5.682438709030019e-13),
(24000., 1078.9941860466117, 5.798273606057469e-13),
(24500., 1078.9941860466117, 5.914088075864109e-13),
(25000., 1078.9941860466117, 6.029882652923339e-13),
(25500., 1078.9941860466117, 6.145657847703677e-13),
(26000., 1078.9941860466117, 6.261414148180001e-13),
(26500., 1078.9941860466117, 6.377152021223392e-13),
(27000., 1078.9941860466117, 6.492871913881355e-13),
(27500., 1078.9941860466117, 6.608574254558895e-13),
(28000., 1078.9941860466117, 6.724259454109697e-13),
(28500., 1078.9941860466117, 6.839927906845714e-13),
(29000., 1078.9941860466117, 6.955579991472533e-13),
(29500., 1078.9941860466117, 7.071216071957121e-13),
(30000., 1078.9941860466117, 7.186836498333882e-13),
(1000., 1104.684523809624, 4.2740676011660817e-14),
(1500., 1104.684523809624, 5.48863559811275e-14),
(2000., 1104.684523809624, 6.698406774227664e-14),
(2500., 1104.684523809624, 7.904473007122258e-14),
(3000., 1104.684523809624, 9.107553517205452e-14),
(3500., 1104.684523809624, 1.0308153741583772e-13),
(4000., 1104.684523809624, 1.1506646001786036e-13),
(4500., 1104.684523809624, 1.2703314573710572e-13),
(5000., 1104.684523809624, 1.389838272760496e-13),
(5500., 1104.684523809624, 1.509202987316297e-13),
(6000., 1104.684523809624, 1.6284402922679028e-13),
(6500., 1104.684523809624, 1.7475624100468363e-13),
(7000., 1104.684523809624, 1.8665796475175586e-13),
(7500., 1104.684523809624, 1.9855007981080882e-13),
(8000., 1104.684523809624, 2.1043334406455277e-13),
(8500., 1104.684523809624, 2.2230841657393935e-13),
(9000., 1104.684523809624, 2.341758750195163e-13),
(9500., 1104.684523809624, 2.460362293408084e-13),
(10000., 1104.684523809624, 2.578899325452302e-13),
(10500., 1104.684523809624, 2.697373893766387e-13),
(11000., 1104.684523809624, 2.815789633425082e-13),
(11500., 1104.684523809624, 2.9341498246632295e-13),
(12000., 1104.684523809624, 3.052457440384391e-13),
(12500., 1104.684523809624, 3.1707151857178554e-13),
(13000., 1104.684523809624, 3.288925531201458e-13),
(13500., 1104.684523809624, 3.4070907408092943e-13),
(14000., 1104.684523809624, 3.525212895776062e-13),
(14500., 1104.684523809624, 3.6432939149680886e-13),
(15000., 1104.684523809624, 3.7613355723972465e-13),
(15500., 1104.684523809624, 3.8793395123555813e-13),
(16000., 1104.684523809624, 3.997307262556429e-13),
(16500., 1104.684523809624, 4.1152402455957055e-13),
(17000., 1104.684523809624, 4.233139788990121e-13),
(17500., 1104.684523809624, 4.351007134003764e-13),
(18000., 1104.684523809624, 4.4688434434381743e-13),
(18500., 1104.684523809624, 4.586649808531798e-13),
(19000., 1104.684523809624, 4.704427255090922e-13),
(19500., 1104.684523809624, 4.822176748954813e-13),
(20000., 1104.684523809624, 4.939899200881907e-13),
(20500., 1104.684523809624, 5.057595470930705e-13),
(21000., 1104.684523809624, 5.175266372398227e-13),
(21500., 1104.684523809624, 5.292912675369738e-13),
(22000., 1104.684523809624, 5.410535109925965e-13),
(22500., 1104.684523809624, 5.528134369047541e-13),
(23000., 1104.684523809624, 5.645711111251159e-13),
(23500., 1104.684523809624, 5.763265962987273e-13),
(24000., 1104.684523809624, 5.880799520825366e-13),
(24500., 1104.684523809624, 5.998312353449467e-13),
(25000., 1104.684523809624, 6.115805003483838e-13),
(25500., 1104.684523809624, 6.233277989166225e-13),
(26000., 1104.684523809624, 6.350731805884102e-13),
(26500., 1104.684523809624, 6.468166927587404e-13),
(27000., 1104.684523809624, 6.585583808089787e-13),
(27500., 1104.684523809624, 6.70298288226903e-13),
(28000., 1104.684523809624, 6.820364567176044e-13),
(28500., 1104.684523809624, 6.937729263060886e-13),
(29000., 1104.684523809624, 7.055077354323316e-13),
(29500., 1104.684523809624, 7.172409210394593e-13),
(30000., 1104.684523809624, 7.289725186556544e-13),
(501.18723362727246, 1131.628048780588, 3.075370992457676e-14),
(1000., 1131.628048780588, 4.312343007023131e-14),
(1500., 1131.628048780588, 5.545473820027208e-14),
(2000., 1131.628048780588, 6.773693689676864e-14),
(2500., 1131.628048780588, 7.998126932655327e-14),
(3000., 1131.628048780588, 9.219512234111176e-14),
(3500., 1131.628048780588, 1.043836776654314e-13),
(4000., 1131.628048780588, 1.1655074714731104e-13),
(4500., 1131.628048780588, 1.2869923815226403e-13),
(5000., 1131.628048780588, 1.408314322012856e-13),
(5500., 1131.628048780588, 1.5294916135603122e-13),
(6000., 1131.628048780588, 1.6505392496535753e-13),
(6500., 1131.628048780588, 1.771469698120825e-13),
(7000., 1131.628048780588, 1.892293468375196e-13),
(7500., 1131.628048780588, 2.0130195234057113e-13),
(8000., 1131.628048780588, 2.1336555857306724e-13),
(8500., 1131.628048780588, 2.2542083690345143e-13),
(9000., 1131.628048780588, 2.3746837565347815e-13),
(9500., 1131.628048780588, 2.495086940402285e-13),
(10000., 1131.628048780588, 2.615422532202293e-13),
(10500., 1131.628048780588, 2.735694651433034e-13),
(11000., 1131.628048780588, 2.85590699727511e-13),
(11500., 1131.628048780588, 2.976062907306859e-13),
(12000., 1131.628048780588, 3.096165405983269e-13),
(12500., 1131.628048780588, 3.2162172449904236e-13),
(13000., 1131.628048780588, 3.3362209370892026e-13),
(13500., 1131.628048780588, 3.456178784694909e-13),
(14000., 1131.628048780588, 3.576092904165817e-13),
(14500., 1131.628048780588, 3.695965246567176e-13),
(15000., 1131.628048780588, 3.8157976155198613e-13),
(15500., 1131.628048780588, 3.935591682621709e-13),
(16000., 1131.628048780588, 4.055349000835532e-13),
(16500., 1131.628048780588, 4.17507101616405e-13),
(17000., 1131.628048780588, 4.2947590778738465e-13),
(17500., 1131.628048780588, 4.414414447484113e-13),
(18000., 1131.628048780588, 4.534038306698903e-13),
(18500., 1131.628048780588, 4.653631764431698e-13),
(19000., 1131.628048780588, 4.77319586304686e-13),
(19500., 1131.628048780588, 4.892731583922711e-13),
(20000., 1131.628048780588, 5.012239852424811e-13),
(20500., 1131.628048780588, 5.131721542364526e-13),
(21000., 1131.628048780588, 5.251177480006959e-13),
(21500., 1131.628048780588, 5.370608447682994e-13),
(22000., 1131.628048780588, 5.490015187052562e-13),
(22500., 1131.628048780588, 5.609398402059618e-13),
(23000., 1131.628048780588, 5.728758761613963e-13),
(23500., 1131.628048780588, 5.84809690203032e-13),
(24000., 1131.628048780588, 5.967413429251148e-13),
(24500., 1131.628048780588, 6.086708920876342e-13),
(25000., 1131.628048780588, 6.205983928020052e-13),
(25500., 1131.628048780588, 6.325238977012389e-13),
(26000., 1131.628048780588, 6.444474570961693e-13),
(26500., 1131.628048780588, 6.563691191191125e-13),
(27000., 1131.628048780588, 6.682889298561835e-13),
(27500., 1131.628048780588, 6.802069334693511e-13),
(28000., 1131.628048780588, 6.921231723091945e-13),
(28500., 1131.628048780588, 7.040376870192175e-13),
(29000., 1131.628048780588, 7.159505166324851e-13),
(29500., 1131.628048780588, 7.278616986612675e-13),
(30000., 1131.628048780588, 7.397712691803025e-13),
(501.18723362727246, 1159.9187500001, 3.095926276724767e-14),
(1000., 1159.9187500001, 4.352537827312362e-14),
(1500., 1159.9187500001, 5.6051703839414306e-14),
(2000., 1159.9187500001, 6.852772321274979e-14),
(2500., 1159.9187500001, 8.09650212477011e-14),
(3000., 1159.9187500001, 9.33711892660012e-14),
(3500., 1159.9187500001, 1.057515425364842e-13),
(4000., 1159.9187500001, 1.1810998573329439e-13),
(4500., 1159.9187500001, 1.3044949382541778e-13),
(5000., 1159.9187500001, 1.4277239938307432e-13),
(5500., 1159.9187500001, 1.550805741472127e-13),
(6000., 1159.9187500001, 1.6737554904510384e-13),
(6500., 1159.9187500001, 1.796585964891654e-13),
(7000., 1159.9187500001, 1.919307885697783e-13),
(7500., 1159.9187500001, 2.041930392867949e-13),
(8000., 1159.9187500001, 2.1644613588976487e-13),
(8500., 1159.9187500001, 2.286907625911654e-13),
(9000., 1159.9187500001, 2.409275188164959e-13),
(9500., 1159.9187500001, 2.531569334626484e-13),
(10000., 1159.9187500001, 2.6537947618783164e-13),
(10500., 1159.9187500001, 2.775955664590202e-13),
(11000., 1159.9187500001, 2.8980558088125347e-13),
(11500., 1159.9187500001, 3.0200985919360517e-13),
(12000., 1159.9187500001, 3.142087092183971e-13),
(12500., 1159.9187500001, 3.2640241097990394e-13),
(13000., 1159.9187500001, 3.385912201577161e-13),
(13500., 1159.9187500001, 3.507753710023144e-13),
(14000., 1159.9187500001, 3.629550788123746e-13),
(14500., 1159.9187500001, 3.751305420521824e-13),
(15000., 1159.9187500001, 3.873019441714285e-13),
(15500., 1159.9187500001, 3.994694551772607e-13),
(16000., 1159.9187500001, 4.1163323299884604e-13),
(16500., 1159.9187500001, 4.2379342467715527e-13),
(17000., 1159.9187500001, 4.359501674067357e-13),
(17500., 1159.9187500001, 4.4810358945150383e-13),
(18000., 1159.9187500001, 4.602538109528018e-13),
(18500., 1159.9187500001, 4.724009446449065e-13),
(19000., 1159.9187500001, 4.845450964907008e-13),
(19500., 1159.9187500001, 4.966863662481997e-13),
(20000., 1159.9187500001, 5.088248479769599e-13),
(20500., 1159.9187500001, 5.209606304920386e-13),
(21000., 1159.9187500001, 5.330937977720329e-13),
(21500., 1159.9187500001, 5.452244293267838e-13),
(22000., 1159.9187500001, 5.573526005295472e-13),
(22500., 1159.9187500001, 5.69478382917763e-13),
(23000., 1159.9187500001, 5.816018444659993e-13),
(23500., 1159.9187500001, 5.937230498341737e-13),
(24000., 1159.9187500001, 6.058420605937526e-13),
(24500., 1159.9187500001, 6.179589354342837e-13),
(25000., 1159.9187500001, 6.30073730352325e-13),
(25500., 1159.9187500001, 6.421864988245828e-13),
(26000., 1159.9187500001, 6.542972919668525e-13),
(26500., 1159.9187500001, 6.664061586801645e-13),
(27000., 1159.9187500001, 6.78513145785387e-13),
(27500., 1159.9187500001, 6.906182981473805e-13),
(28000., 1159.9187500001, 7.0272165878969e-13),
(28500., 1159.9187500001, 7.148232690006445e-13),
(29000., 1159.9187500001, 7.26923168431643e-13),
(29500., 1159.9187500001, 7.390213951883248e-13),
(30000., 1159.9187500001, 7.511179859152449e-13),
(501.18723362727246, 1189.6602564103564, 3.117529386759616e-14),
(1000., 1189.6602564103564, 4.3947985266267725e-14),
(1500., 1189.6602564103564, 5.667943500416961e-14),
(2000., 1189.6602564103564, 6.935932227136901e-14),
(2500., 1189.6602564103564, 8.19995922111407e-14),
(3000., 1189.6602564103564, 9.46080511516855e-14),
(3500., 1189.6602564103564, 1.0719015453511993e-13),
(4000., 1189.6602564103564, 1.1974990434930833e-13),
(4500., 1189.6602564103564, 1.3229034637144008e-13),
(5000., 1189.6602564103564, 1.4481386660533547e-13),
(5500., 1189.6602564103564, 1.573223783034003e-13),
(6000., 1189.6602564103564, 1.6981744541628687e-13),
(6500., 1189.6602564103564, 1.8230036715029414e-13),
(7000., 1189.6602564103564, 1.947722376999681e-13),
(7500., 1189.6602564103564, 2.0723398956162913e-13),
(8000., 1189.6602564103564, 2.1968642565387078e-13),
(8500., 1189.6602564103564, 2.3213024360619243e-13),
(9000., 1189.6602564103564, 2.4456605444178326e-13),
(9500., 1189.6602564103564, 2.5699439716690783e-13),
(10000., 1189.6602564103564, 2.694157503179551e-13),
(10500., 1189.6602564103564, 2.818305412113569e-13),
(11000., 1189.6602564103564, 2.942391534342815e-13),
(11500., 1189.6602564103564, 3.0664193297068845e-13),
(12000., 1189.6602564103564, 3.1903919325644794e-13),
(12500., 1189.6602564103564, 3.3143121938506133e-13),
(13000., 1189.6602564103564, 3.4381827163311925e-13),
(13500., 1189.6602564103564, 3.5620058843607207e-13),
(14000., 1189.6602564103564, 3.6857838891615316e-13),
(14500., 1189.6602564103564, 3.809518750426388e-13),
(15000., 1189.6602564103564, 3.933212334881308e-13),
(15500., 1189.6602564103564, 4.0568663723185816e-13),
(16000., 1189.6602564103564, 4.1804824695114496e-13),
(16500., 1189.6602564103564, 4.3040621223447403e-13),
(17000., 1189.6602564103564, 4.4276067264349634e-13),
(17500., 1189.6602564103564, 4.551117586464902e-13),
(18000., 1189.6602564103564, 4.674595924419051e-13),
(18500., 1189.6602564103564, 4.798042886874977e-13),
(19000., 1189.6602564103564, 4.921459551480413e-13),
(19500., 1189.6602564103564, 5.044846932725161e-13),
(20000., 1189.6602564103564, 5.168205987100047e-13),
(20500., 1189.6602564103564, 5.291537617721072e-13),
(21000., 1189.6602564103564, 5.414842678485461e-13),
(21500., 1189.6602564103564, 5.538121977816559e-13),
(22000., 1189.6602564103564, 5.661376282046561e-13),
(22500., 1189.6602564103564, 5.784606318479212e-13),
(23000., 1189.6602564103564, 5.907812778168974e-13),
(23500., 1189.6602564103564, 6.030996318448274e-13),
(24000., 1189.6602564103564, 6.15415756523038e-13),
(24500., 1189.6602564103564, 6.277297115111911e-13),
(25000., 1189.6602564103564, 6.400415537296047e-13),
(25500., 1189.6602564103564, 6.523513375354852e-13),
(26000., 1189.6602564103564, 6.646591148847019e-13),
(26500., 1189.6602564103564, 6.769649354805308e-13),
(27000., 1189.6602564103564, 6.892688469106396e-13),
(27500., 1189.6602564103564, 7.01570894773437e-13),
(28000., 1189.6602564103564, 7.13871122794783e-13),
(28500., 1189.6602564103564, 7.261695729359536e-13),
(29000., 1189.6602564103564, 7.384662854936465e-13),
(29500., 1189.6602564103564, 7.507612991927451e-13),
(30000., 1189.6602564103564, 7.630546512724699e-13),
(316.22776601683825, 1220.967105263258, 2.656005837126238e-14),
(501.18723362727246, 1220.967105263258, 3.1402623111957726e-14),
(1000., 1220.967105263258, 4.4392869241109815e-14),
(1500., 1220.967105263258, 5.734034254654501e-14),
(2000., 1220.967105263258, 7.023493321314442e-14),
(2500., 1220.967105263258, 8.308896670782713e-14),
(3000., 1220.967105263258, 9.591047568439832e-14),
(3500., 1220.967105263258, 1.0870506286956758e-13),
(4000., 1220.967105263258, 1.2147683237396108e-13),
(4500., 1220.967105263258, 1.3422890421533903e-13),
(5000., 1220.967105263258, 1.469637203838237e-13),
(5500., 1220.967105263258, 1.596832376042366e-13),
(6000., 1220.967105263258, 1.7238905439685355e-13),
(6500., 1220.967105263258, 1.8508249800756746e-13),
(7000., 1220.967105263258, 1.977646857568884e-13),
(7500., 1220.967105263258, 2.1043656948862049e-13),
(8000., 1220.967105263258, 2.2309896850852454e-13),
(8500., 1220.967105263258, 2.3575259447603386e-13),
(9000., 1220.967105263258, 2.4839807054037627e-13),
(9500., 1220.967105263258, 2.6103594627666306e-13),
(10000., 1220.967105263258, 2.7366670950217685e-13),
(10500., 1220.967105263258, 2.8629079573824784e-13),
(11000., 1220.967105263258, 2.9890859586987305e-13),
(11500., 1220.967105263258, 3.1152046240789985e-13),
(12000., 1220.967105263258, 3.241267146549561e-13),
(12500., 1220.967105263258, 3.3672764300220214e-13),
(13000., 1220.967105263258, 3.4932351253020287e-13),
(13500., 1220.967105263258, 3.6191456604765817e-13),
(14000., 1220.967105263258, 3.745010266722634e-13),
(14500., 1220.967105263258, 3.8708310003577347e-13),
(15000., 1220.967105263258, 3.996609761784381e-13),
(15500., 1220.967105263258, 4.122348311849769e-13),
(16000., 1220.967105263258, 4.2480482860417666e-13),
(16500., 1220.967105263258, 4.3737112068629246e-13),
(17000., 1220.967105263258, 4.499338494662113e-13),
(17500., 1220.967105263258, 4.624931477153791e-13),
(18000., 1220.967105263258, 4.750491397815323e-13),
(18500., 1220.967105263258, 4.876019423320791e-13),
(19000., 1220.967105263258, 5.001516650143881e-13),
(19500., 1220.967105263258, 5.126984110441281e-13),
(20000., 1220.967105263258, 5.252422777310738e-13),
(20500., 1220.967105263258, 5.377833569503615e-13),
(21000., 1220.967105263258, 5.50321735565999e-13),
(21500., 1220.967105263258, 5.628574958124469e-13),
(22000., 1220.967105263258, 5.753907156392674e-13),
(22500., 1220.967105263258, 5.879214690231446e-13),
(23000., 1220.967105263258, 6.004498262509957e-13),
(23500., 1220.967105263258, 6.129758541774022e-13),
(24000., 1220.967105263258, 6.254996164591694e-13),
(24500., 1220.967105263258, 6.380211737694643e-13),
(25000., 1220.967105263258, 6.505405839936781e-13),
(25500., 1220.967105263258, 6.630579024088945e-13),
(26000., 1220.967105263258, 6.755731818486242e-13),
(26500., 1220.967105263258, 6.880864728542617e-13),
(27000., 1220.967105263258, 7.005978238145619e-13),
(27500., 1220.967105263258, 7.131072810942798e-13),
(28000., 1220.967105263258, 7.25614889152993e-13),
(28500., 1220.967105263258, 7.381206906550104e-13),
(29000., 1220.967105263258, 7.506247265711795e-13),
(29500., 1220.967105263258, 7.631270362733128e-13),
(30000., 1220.967105263258, 7.756276576218812e-13),
(316.22776601683825, 1253.9662162163163, 2.671367359346775e-14),
(501.18723362727246, 1253.9662162163163, 3.164215870812306e-14),
(1000., 1253.9662162163163, 4.486182261211013e-14),
(1500., 1253.9662162163163, 5.803709687108865e-14),
(2000., 1253.9662162163163, 7.115809962416719e-14),
(2500., 1253.9662162163163, 8.423755827730141e-14),
(3000., 1253.9662162163163, 9.728374399018974e-14),
(3500., 1253.9662162163163, 1.1030241441495619e-13),
(4000., 1253.9662162163163, 1.2329778094732038e-13),
(4500., 1253.9662162163163, 1.362730415279328e-13),
(5000., 1253.9662162163163, 1.492306968707231e-13),
(5500., 1253.9662162163163, 1.6217274927528197e-13),
(6000., 1253.9662162163163, 1.7510083348893208e-13),
(6500., 1253.9662162163163, 1.8801630613227033e-13),
(7000., 1253.9662162163163, 2.0092030874679784e-13),
(7500., 1253.9662162163163, 2.1381381343574822e-13),
(8000., 1253.9662162163163, 2.2669765666155448e-13),
(8500., 1253.9662162163163, 2.395725647703294e-13),
(9000., 1253.9662162163163, 2.5243917360346357e-13),
(9500., 1253.9662162163163, 2.6529804379723474e-13),
(10000., 1253.9662162163163, 2.781496728813175e-13),
(10500., 1253.9662162163163, 2.909945049627882e-13),
(11000., 1253.9662162163163, 3.038329385627378e-13),
(11500., 1253.9662162163163, 3.166653330210627e-13),
(12000., 1253.9662162163163, 3.2949201377845933e-13),
(12500., 1253.9662162163163, 3.423132767685121e-13),
(13000., 1253.9662162163163, 3.5512939209753474e-13),
(13500., 1253.9662162163163, 3.6794060714922196e-13),
(14000., 1253.9662162163163, 3.807471492209316e-13),
(14500., 1253.9662162163163, 3.9354922777565203e-13),
(15000., 1253.9662162163163, 4.0634703637637357e-13),
(15500., 1253.9662162163163, 4.1914075435626283e-13),
(16000., 1253.9662162163163, 4.3193054826770035e-13),
(16500., 1253.9662162163163, 4.447165731451528e-13),
(17000., 1253.9662162163163, 4.574989736104742e-13),
(17500., 1253.9662162163163, 4.702778848441589e-13),
(18000., 1253.9662162163163, 4.830534334420121e-13),
(18500., 1253.9662162163163, 4.958257381734363e-13),
(19000., 1253.9662162163163, 5.085949106548832e-13),
(19500., 1253.9662162163163, 5.213610559498577e-13),
(20000., 1253.9662162163163, 5.341242731050933e-13),
(20500., 1253.9662162163163, 5.468846556310567e-13),
(21000., 1253.9662162163163, 5.59642291933728e-13),
(21500., 1253.9662162163163, 5.723972657036008e-13),
(22000., 1253.9662162163163, 5.851496562670024e-13),
(22500., 1253.9662162163163, 5.978995389041279e-13),
(23000., 1253.9662162163163, 6.106469851375863e-13),
(23500., 1253.9662162163163, 6.233920629947556e-13),
(24000., 1253.9662162163163, 6.3613483724681e-13),
(24500., 1253.9662162163163, 6.488753696269243e-13),
(25000., 1253.9662162163163, 6.61613719029841e-13),
(25500., 1253.9662162163163, 6.743499416947234e-13),
(26000., 1253.9662162163163, 6.870840913729862e-13),
(26500., 1253.9662162163163, 6.998162194825907e-13),
(27000., 1253.9662162163163, 7.125463752501267e-13),
(27500., 1253.9662162163163, 7.252746058418494e-13),
(28000., 1253.9662162163163, 7.380009564847084e-13),
(28500., 1253.9662162163163, 7.507254705782939e-13),
(29000., 1253.9662162163163, 7.634481897985246e-13),
(29500., 1253.9662162163163, 7.761691541938144e-13),
(30000., 1253.9662162163163, 7.888884022743796e-13),
(316.22776601683825, 1288.7986111112111, 2.6875688417825853e-14),
(501.18723362727246, 1288.7986111112111, 3.1894909413105e-14),
(1000., 1288.7986111112111, 4.5356836130257896e-14),
(1500., 1288.7986111112111, 5.877266386071733e-14),
(2000., 1288.7986111112111, 7.213275721808659e-14),
(2500., 1288.7986111112111, 8.545026890868363e-14),
(3000., 1288.7986111112111, 9.87337217278164e-14),
(3500., 1288.7986111112111, 1.1198903647707927e-13),
(4000., 1288.7986111112111, 1.252205373885672e-13),
(4500., 1288.7986111112111, 1.3843150428325663e-13),
(5000., 1288.7986111112111, 1.5162449953977641e-13),
(5500., 1288.7986111112111, 1.6480157329044587e-13),
(6000., 1288.7986111112111, 1.7796439828941275e-13),
(6500., 1288.7986111112111, 1.9111436196547126e-13),
(7000., 1288.7986111112111, 2.0425263125673106e-13),
(7500., 1288.7986111112111, 2.1738019950485997e-13),
(8000., 1288.7986111112111, 2.3049792115501944e-13),
(8500., 1288.7986111112111, 2.4360653794499366e-13),
(9000., 1288.7986111112111, 2.567066990160398e-13),
(9500., 1288.7986111112111, 2.697989765940756e-13),
(10000., 1288.7986111112111, 2.8288387838435265e-13),
(10500., 1288.7986111112111, 2.9596185748850793e-13),
(11000., 1288.7986111112111, 3.0903332042683373e-13),
(11500., 1288.7986111112111, 3.220986336926286e-13),
(12000., 1288.7986111112111, 3.3515812915589786e-13),
(12500., 1288.7986111112111, 3.4821210855539603e-13),
(13000., 1288.7986111112111, 3.6126084726125503e-13),
(13500., 1288.7986111112111, 3.743045974487348e-13),
(14000., 1288.7986111112111, 3.873435907925948e-13),
(14500., 1288.7986111112111, 4.003780407682163e-13),
(15000., 1288.7986111112111, 4.1340814462782573e-13),
(15500., 1288.7986111112111, 4.26434085106505e-13),
(16000., 1288.7986111112111, 4.394560319020773e-13),
(16500., 1288.7986111112111, 4.5247414296466623e-13),
(17000., 1288.7986111112111, 4.654885656251912e-13),
(17500., 1288.7986111112111, 4.784994375868663e-13),
(18000., 1288.7986111112111, 4.915068877996166e-13),
(18500., 1288.7986111112111, 5.04511037233979e-13),
(19000., 1288.7986111112111, 5.175119995683423e-13),
(19500., 1288.7986111112111, 5.305098818011693e-13),
(20000., 1288.7986111112111, 5.435047847980356e-13),
(20500., 1288.7986111112111, 5.56496803781819e-13),
(21000., 1288.7986111112111, 5.694860287731445e-13),
(21500., 1288.7986111112111, 5.824725449871537e-13),
(22000., 1288.7986111112111, 5.954564331918123e-13),
(22500., 1288.7986111112111, 6.084377700322423e-13),
(23000., 1288.7986111112111, 6.21416628324962e-13),
(23500., 1288.7986111112111, 6.343930773253949e-13),
(24000., 1288.7986111112111, 6.473671829715788e-13),
(24500., 1288.7986111112111, 6.603390081066266e-13),
(25000., 1288.7986111112111, 6.733086126821748e-13),
(25500., 1288.7986111112111, 6.862760539447802e-13),
(26000., 1288.7986111112111, 6.992413866069934e-13),
(26500., 1288.7986111112111, 7.122046630046254e-13),
(27000., 1288.7986111112111, 7.251659332415597e-13),
(27500., 1288.7986111112111, 7.381252453232976e-13),
(28000., 1288.7986111112111, 7.510826452802993e-13),
(28500., 1288.7986111112111, 7.640381772820622e-13),
(29000., 1288.7986111112111, 7.769918837427791e-13),
(29500., 1288.7986111112111, 7.899438054193283e-13),
(30000., 1288.7986111112111, 8.02893981502268e-13),
(316.22776601683825, 1325.6214285715287, 2.704681628736776e-14),
(501.18723362727246, 1325.6214285715287, 3.2161998851099556e-14),
(1000., 1325.6214285715287, 4.588012711803278e-14),
(1500., 1325.6214285715287, 5.955034694365725e-14),
(2000., 1325.6214285715287, 7.316328966989539e-14),
(2500., 1325.6214285715287, 8.673255859821696e-14),
(3000., 1325.6214285715287, 1.0026694233859606e-13),
(3500., 1325.6214285715287, 1.1377253371017037e-13),
(4000., 1325.6214285715287, 1.2725377576198404e-13),
(4500., 1325.6214285715287, 1.4071403445636005e-13),
(5000., 1325.6214285715287, 1.5415593700192908e-13),
(5500., 1325.6214285715287, 1.6758158379338374e-13),
(6000., 1325.6214285715287, 1.8099268750647427e-13),
(6500., 1325.6214285715287, 1.9439066792023748e-13),
(7000., 1325.6214285715287, 2.0777671863393284e-13),
(7500., 1325.6214285715287, 2.2115185528066232e-13),
(8000., 1325.6214285715287, 2.3451695117677554e-13),
(8500., 1325.6214285715287, 2.478727642099615e-13),
(9000., 1325.6214285715287, 2.612199574749329e-13),
(9500., 1325.6214285715287, 2.7455911535562153e-13),
(10000., 1325.6214285715287, 2.878907562310116e-13),
(10500., 1325.6214285715287, 3.012153426369824e-13),
(11000., 1325.6214285715287, 3.14533289483553e-13),
(11500., 1325.6214285715287, 3.2784497076627247e-13),
(12000., 1325.6214285715287, 3.411507250976921e-13),
(12500., 1325.6214285715287, 3.54450860304331e-13),
(13000., 1325.6214285715287, 3.677456572761951e-13),
(13500., 1325.6214285715287, 3.8103537321304564e-13),
(14000., 1325.6214285715287, 3.9432024437972716e-13),
(14500., 1325.6214285715287, 4.0760048845886775e-13),
(15000., 1325.6214285715287, 4.208763065710132e-13),
(15500., 1325.6214285715287, 4.3414788501823376e-13),
(16000., 1325.6214285715287, 4.4741539679637225e-13),
(16500., 1325.6214285715287, 4.606790029125977e-13),
(17000., 1325.6214285715287, 4.739388535382303e-13),
(17500., 1325.6214285715287, 4.871950890214764e-13),
(18000., 1325.6214285715287, 5.004478407804585e-13),
(18500., 1325.6214285715287, 5.136972320934914e-13),
(19000., 1325.6214285715287, 5.269433788007845e-13),
(19500., 1325.6214285715287, 5.401863899294772e-13),
(20000., 1325.6214285715287, 5.534263682520696e-13),
(20500., 1325.6214285715287, 5.666634107867702e-13),
(21000., 1325.6214285715287, 5.798976092470258e-13),
(21500., 1325.6214285715287, 5.931290504464388e-13),
(22000., 1325.6214285715287, 6.063578166644015e-13),
(22500., 1325.6214285715287, 6.195839859770336e-13),
(23000., 1325.6214285715287, 6.328076325573902e-13),
(23500., 1325.6214285715287, 6.460288269483783e-13),
(24000., 1325.6214285715287, 6.592476363113725e-13),
(24500., 1325.6214285715287, 6.724641246531395e-13),
(25000., 1325.6214285715287, 6.856783530333567e-13),
(25500., 1325.6214285715287, 6.988903797547246e-13),
(26000., 1325.6214285715287, 7.121002605374392e-13),
(26500., 1325.6214285715287, 7.253080486795763e-13),
(27000., 1325.6214285715287, 7.385137952047639e-13),
(27500., 1325.6214285715287, 7.517175489983588e-13),
(28000., 1325.6214285715287, 7.649193569332113e-13),
(28500., 1325.6214285715287, 7.781192639859795e-13),
(29000., 1325.6214285715287, 7.913173133448531e-13),
(29500., 1325.6214285715287, 8.045135465094542e-13),
(30000., 1325.6214285715287, 8.177080033836021e-13),
(199.52623149688807, 1364.610294117747, 2.392535209389186e-14),
(316.22776601683825, 1364.610294117747, 2.7227854320377157e-14),
(501.18723362727246, 1364.610294117747, 3.2444682350863736e-14),
(1000., 1364.610294117747, 4.6434172672156044e-14),
(1500., 1364.610294117747, 6.037383656276485e-14),
(2000., 1364.610294117747, 7.425459427596926e-14),
(2500., 1364.610294117747, 8.809052714985209e-14),
(3000., 1364.610294117747, 1.0189070495091036e-13),
(3500., 1364.610294117747, 1.1566140209691417e-13),
(4000., 1364.610294117747, 1.2940718690951393e-13),
(4500., 1364.610294117747, 1.4313151608930092e-13),
(5000., 1364.610294117747, 1.5683708508848841e-13),
(5500., 1364.610294117747, 1.7052604718372842e-13),
(6000., 1364.610294117747, 1.8420015703650599e-13),
(6500., 1364.610294117747, 1.9786086843824593e-13),
(7000., 1364.610294117747, 2.1150940301228552e-13),
(7500., 1364.610294117747, 2.2514679981803354e-13),
(8000., 1364.610294117747, 2.387739520005383e-13),
(8500., 1364.610294117747, 2.5239163441454097e-13),
(9000., 1364.610294117747, 2.6600052481257647e-13),
(9500., 1364.610294117747, 2.7960122034912005e-13),
(10000., 1364.610294117747, 2.931942506137454e-13),
(10500., 1364.610294117747, 3.067800880504175e-13),
(11000., 1364.610294117747, 3.2035915637975343e-13),
(11500., 1364.610294117747, 3.339318374755118e-13),
(12000., 1364.610294117747, 3.4749847703037435e-13),
(12500., 1364.610294117747, 3.6105938926318796e-13),
(13000., 1364.610294117747, 3.7461486085979817e-13),
(13500., 1364.610294117747, 3.881651542955184e-13),
(14000., 1364.610294117747, 4.017105106545049e-13),
(14500., 1364.610294117747, 4.152511520366452e-13),
(15000., 1364.610294117747, 4.2878728362382214e-13),
(15500., 1364.610294117747, 4.4231909546301437e-13),
(16000., 1364.610294117747, 4.558467640125374e-13),
(16500., 1364.610294117747, 4.693704534890015e-13),
(17000., 1364.610294117747, 4.828903170456892e-13),
(17500., 1364.610294117747, 4.964064978075946e-13),
(18000., 1364.610294117747, 5.099191297839998e-13),
(18500., 1364.610294117747, 5.234283386759495e-13),
(19000., 1364.610294117747, 5.369342425931389e-13),
(19500., 1364.610294117747, 5.504369526924059e-13),
(20000., 1364.610294117747, 5.639365737481231e-13),
(20500., 1364.610294117747, 5.774332046632119e-13),
(21000., 1364.610294117747, 5.909269389282127e-13),
(21500., 1364.610294117747, 6.044178650347565e-13),
(22000., 1364.610294117747, 6.179060668488925e-13),
(22500., 1364.610294117747, 6.31391623948961e-13),
(23000., 1364.610294117747, 6.448746119320676e-13),
(23500., 1364.610294117747, 6.583551026926762e-13),
(24000., 1364.610294117747, 6.71833164676377e-13),
(24500., 1364.610294117747, 6.853088631114984e-13),
(25000., 1364.610294117747, 6.987822602208965e-13),
(25500., 1364.610294117747, 7.122534154159692e-13),
(26000., 1364.610294117747, 7.257223854746991e-13),
(26500., 1364.610294117747, 7.391892247053076e-13),
(27000., 1364.610294117747, 7.52653985096932e-13),
(27500., 1364.610294117747, 7.661167164585644e-13),
(28000., 1364.610294117747, 7.79577466547361e-13),
(28500., 1364.610294117747, 7.930362811873027e-13),
(29000., 1364.610294117747, 8.064932043790884e-13),
(29500., 1364.610294117747, 8.199482784020408e-13),
(30000., 1364.610294117747, 8.334015439087308e-13),
(199.52623149688807, 1405.9621212122213, 2.4048698232992097e-14),
(316.22776601683825, 1405.9621212122213, 2.741969595234657e-14),
(501.18723362727246, 1405.9621212122213, 3.274436683553931e-14),
(1000., 1405.9621212122213, 4.7021748885175513e-14),
(1500., 1405.9621212122213, 6.124726861359783e-14),
(2000., 1405.9621212122213, 7.541215951991964e-14),
(2500., 1405.9621212122213, 8.953101081020644e-14),
(3000., 1405.9621212122213, 1.0361319004143054e-13),
(3500., 1405.9621212122213, 1.1766516360270242e-13),
(4000., 1405.9621212122213, 1.3169163207118302e-13),
(4500., 1405.9621212122213, 1.456961478553697e-13),
(5000., 1405.9621212122213, 1.5968147834011015e-13),
(5500., 1405.9621212122213, 1.7364983251434425e-13),
(6000., 1405.9621212122213, 1.876030092551396e-13),
(6500., 1405.9621212122213, 2.0154249816171397e-13),
(7000., 1405.9621212122213, 2.1546955035358264e-13),
(7500., 1405.9621212122213, 2.2938522954218664e-13),
(8000., 1405.9621212122213, 2.4329044973541e-13),
(8500., 1405.9621212122213, 2.571860036375756e-13),
(9000., 1405.9621212122213, 2.7107258441976106e-13),
(9500., 1405.9621212122213, 2.8495080266852093e-13),
(10000., 1405.9621212122213, 2.98821199763831e-13),
(10500., 1405.9621212122213, 3.126842585695025e-13),
(11000., 1405.9621212122213, 3.265404120713055e-13),
(11500., 1405.9621212122213, 3.403900504272608e-13),
(12000., 1405.9621212122213, 3.542335267747917e-13),
(12500., 1405.9621212122213, 3.6807116205402417e-13),
(13000., 1405.9621212122213, 3.819032490447103e-13),
(13500., 1405.9621212122213, 3.9573005576887704e-13),
(14000., 1405.9621212122213, 4.095518283775845e-13),
(14500., 1405.9621212122213, 4.233687936148218e-13),
(15000., 1405.9621212122213, 4.3718116093229693e-13),
(15500., 1405.9621212122213, 4.509891243140797e-13),
(16000., 1405.9621212122213, 4.647928638585973e-13),
(16500., 1405.9621212122213, 4.785925471565182e-13),
(17000., 1405.9621212122213, 4.923883304960037e-13),
(17500., 1405.9621212122213, 5.061803599212029e-13),
(18000., 1405.9621212122213, 5.199687721653862e-13),
(18500., 1405.9621212122213, 5.337536954765042e-13),
(19000., 1405.9621212122213, 5.475352503500451e-13),
(19500., 1405.9621212122213, 5.613135501816758e-13),
(20000., 1405.9621212122213, 5.750887018502118e-13),
(20500., 1405.9621212122213, 5.888608062398474e-13),
(21000., 1405.9621212122213, 6.026299587092552e-13),
(21500., 1405.9621212122213, 6.163962495140535e-13),
(22000., 1405.9621212122213, 6.30159764188222e-13),
(22500., 1405.9621212122213, 6.439205838892658e-13),
(23000., 1405.9621212122213, 6.576787857112792e-13),
(23500., 1405.9621212122213, 6.714344429695054e-13),
(24000., 1405.9621212122213, 6.851876254595219e-13),
(24500., 1405.9621212122213, 6.989383996937798e-13),
(25000., 1405.9621212122213, 7.126868291178846e-13),
(25500., 1405.9621212122213, 7.264329743087109e-13),
(26000., 1405.9621212122213, 7.401768931561988e-13),
(26500., 1405.9621212122213, 7.539186410304468e-13),
(27000., 1405.9621212122213, 7.676582709355471e-13),
(27500., 1405.9621212122213, 7.813958336514276e-13),
(28000., 1405.9621212122213, 7.951313778648366e-13),
(28500., 1405.9621212122213, 8.088649502904711e-13),
(29000., 1405.9621212122213, 8.225965957831491e-13),
(29500., 1405.9621212122213, 8.363263574418243e-13),
(30000., 1405.9621212122213, 8.500542767061652e-13),
(199.52623149688807, 1449.8984375001, 2.4179544614578605e-14),
(316.22776601683825, 1449.8984375001, 2.762334594206913e-14),
(501.18723362727246, 1449.8984375001, 3.3062634430899195e-14),
(1000., 1449.8984375001, 4.7645977399105687e-14),
(1500., 1449.8984375001, 6.217529380839299e-14),
(2000., 1449.8984375001, 7.664215714271025e-14),
(2500., 1449.8984375001, 9.10616969758922e-14),
(3000., 1449.8984375001, 1.0544359672932168e-13),
(3500., 1449.8984375001, 1.1979452601765786e-13),
(4000., 1449.8984375001, 1.3411932524337028e-13),
(4500., 1449.8984375001, 1.4842164790731578e-13),
(5000., 1449.8984375001, 1.6270433732259895e-13),
(5500., 1449.8984375001, 1.7696966125531066e-13),
(6000., 1449.8984375001, 1.9121946521237805e-13),
(6500., 1449.8984375001, 2.0545527654453204e-13),
(7000., 1449.8984375001, 2.1967837746107803e-13),
(7500., 1449.8984375001, 2.338898576523412e-13),
(8000., 1449.8984375001, 2.4809065310847515e-13),
(8500., 1449.8984375001, 2.622815753386965e-13),
(9000., 1449.8984375001, 2.7646333375608136e-13),
(9500., 1449.8984375001, 2.906365530953589e-13),
(10000., 1449.8984375001, 3.048017871545429e-13),
(10500., 1449.8984375001, 3.1895952977126836e-13),
(11000., 1449.8984375001, 3.331102236885166e-13),
(11500., 1449.8984375001, 3.4725426778813193e-13),
(12000., 1449.8984375001, 3.613920230469842e-13),
(12500., 1449.8984375001, 3.755238174825856e-13),
(13000., 1449.8984375001, 3.896499502912738e-13),
(13500., 1449.8984375001, 4.037706953353446e-13),
(14000., 1449.8984375001, 4.178863041008062e-13),
(14500., 1449.8984375001, 4.3199700822133333e-13),
(15000., 1449.8984375001, 4.4610302164417573e-13),
(15500., 1449.8984375001, 4.602045424985617e-13),
(16000., 1449.8984375001, 4.74301754715354e-13),
(16500., 1449.8984375001, 4.883948294375069e-13),
(17000., 1449.8984375001, 5.024839262536222e-13),
(17500., 1449.8984375001, 5.16569194281148e-13),
(18000., 1449.8984375001, 5.30650773121159e-13),
(18500., 1449.8984375001, 5.447287937029622e-13),
(19000., 1449.8984375001, 5.5880337903377e-13),
(19500., 1449.8984375001, 5.728746448662415e-13),
(20000., 1449.8984375001, 5.869427002946961e-13),
(20500., 1449.8984375001, 6.010076482891543e-13),
(21000., 1449.8984375001, 6.150695861749977e-13),
(21500., 1449.8984375001, 6.291286060649089e-13),
(22000., 1449.8984375001, 6.431847952488026e-13),
(22500., 1449.8984375001, 6.572382365466671e-13),
(23000., 1449.8984375001, 6.712890086285651e-13),
(23500., 1449.8984375001, 6.853371863054772e-13),
(24000., 1449.8984375001, 6.993828407941897e-13),
(24500., 1449.8984375001, 7.13426039959022e-13),
(25000., 1449.8984375001, 7.274668485328361e-13),
(25500., 1449.8984375001, 7.415053283194695e-13),
(26000., 1449.8984375001, 7.555415383794814e-13),
(26500., 1449.8984375001, 7.695755352008677e-13),
(27000., 1449.8984375001, 7.836073728562198e-13),
(27500., 1449.8984375001, 7.976371031476247e-13),
(28000., 1449.8984375001, 8.116647757404649e-13),
(28500., 1449.8984375001, 8.256904382871452e-13),
(29000., 1449.8984375001, 8.397141365416635e-13),
(29500., 1449.8984375001, 8.537359144658479e-13),
(30000., 1449.8984375001, 8.677558143279901e-13),
(125.89254117941675, 1496.6693548388098, 2.2090961362437278e-14),
(199.52623149688807, 1496.6693548388098, 2.4318610613515145e-14),
(316.22776601683825, 1496.6693548388098, 2.7839938274400422e-14),
(501.18723362727246, 1496.6693548388098, 3.340127062944515e-14),
(1000., 1496.6693548388098, 4.8310380942457556e-14),
(1500., 1496.6693548388098, 6.316316042709468e-14),
(2000., 1496.6693548388098, 7.79515519847033e-14),
(2500., 1496.6693548388098, 9.269126104522263e-14),
(3000., 1496.6693548388098, 1.0739230657818519e-13),
(3500., 1496.6693548388098, 1.2206157366269403e-13),
(4000., 1496.6693548388098, 1.3670405075169705e-13),
(4500., 1496.6693548388098, 1.5132349828601655e-13),
(5000., 1496.6693548388098, 1.6592283984491823e-13),
(5500., 1496.6693548388098, 1.8050440529836552e-13),
(6000., 1496.6693548388098, 1.950700894033453e-13),
(6500., 1496.6693548388098, 2.0962145937143e-13),
(7000., 1496.6693548388098, 2.2415983023101484e-13),
(7500., 1496.6693548388098, 2.3868631909109084e-13),
(8000., 1496.6693548388098, 2.532018851387722e-13),
(8500., 1496.6693548388098, 2.6770735972476756e-13),
(9000., 1496.6693548388098, 2.822034693976763e-13),
(9500., 1496.6693548388098, 2.966908538174355e-13),
(10000., 1496.6693548388098, 3.1117007988115167e-13),
(10500., 1496.6693548388098, 3.2564165300141815e-13),
(11000., 1496.6693548388098, 3.4010602621238013e-13),
(11500., 1496.6693548388098, 3.5456360759669847e-13),
(12000., 1496.6693548388098, 3.690147663990141e-13),
(12500., 1496.6693548388098, 3.834598381006707e-13),
(13000., 1496.6693548388098, 3.978991286647663e-13),
(13500., 1496.6693548388098, 4.1233291811244104e-13),
(14000., 1496.6693548388098, 4.267614635555457e-13),
(14500., 1496.6693548388098, 4.4118500178396413e-13),
(15000., 1496.6693548388098, 4.556037514854545e-13),
(15500., 1496.6693548388098, 4.700179151602185e-13),
(16000., 1496.6693548388098, 4.844276807802868e-13),
(16500., 1496.6693548388098, 4.988332232343358e-13),
(17000., 1496.6693548388098, 5.132347055911003e-13),
(17500., 1496.6693548388098, 5.276322802086275e-13),
(18000., 1496.6693548388098, 5.420260897118924e-13),
(18500., 1496.6693548388098, 5.564162678574893e-13),
(19000., 1496.6693548388098, 5.708029403010415e-13),
(19500., 1496.6693548388098, 5.851862252804555e-13),
(20000., 1496.6693548388098, 5.995662342261042e-13),
(20500., 1496.6693548388098, 6.139430723073206e-13),
(21000., 1496.6693548388098, 6.283168389231965e-13),
(21500., 1496.6693548388098, 6.4268762814451e-13),
(22000., 1496.6693548388098, 6.570555291126378e-13),
(22500., 1496.6693548388098, 6.71420626400492e-13),
(23000., 1496.6693548388098, 6.857830003398368e-13),
(23500., 1496.6693548388098, 7.001427273187567e-13),
(24000., 1496.6693548388098, 7.144998800525595e-13),
(24500., 1496.6693548388098, 7.288545278309727e-13),
(25000., 1496.6693548388098, 7.432067367441398e-13),
(25500., 1496.6693548388098, 7.575565698896065e-13),
(26000., 1496.6693548388098, 7.719040875622318e-13),
(26500., 1496.6693548388098, 7.862493474287222e-13),
(27000., 1496.6693548388098, 8.00592404688295e-13),
(27500., 1496.6693548388098, 8.149333122208027e-13),
(28000., 1496.6693548388098, 8.292721207235015e-13),
(28500., 1496.6693548388098, 8.436088788375171e-13),
(29000., 1496.6693548388098, 8.57943633264947e-13),
(29500., 1496.6693548388098, 8.72276428877437e-13),
(30000., 1496.6693548388098, 8.866073088169847e-13),
(125.89254117941675, 1546.5583333334334, 2.2186583411402408e-14),
(199.52623149688807, 1546.5583333334334, 2.4466711269959048e-14),
(316.22776601683825, 1546.5583333334334, 2.8070757633912777e-14),
(501.18723362727246, 1546.5583333334334, 3.376229807056955e-14),
(1000., 1546.5583333334334, 4.901894994135726e-14),
(1500., 1546.5583333334334, 6.421681357151606e-14),
(2000., 1546.5583333334334, 7.934823373698421e-14),
(2500., 1546.5583333334334, 9.442953057018323e-14),
(3000., 1546.5583333334334, 1.0947108007816403e-13),
(3500., 1546.5583333334334, 1.244799961470206e-13),
(4000., 1546.5583333334334, 1.394614242396719e-13),
(4500., 1546.5583333334334, 1.5441923810340074e-13),
(5000., 1546.5583333334334, 1.69356446305003e-13),
(5500., 1546.5583333334334, 1.8427544443840826e-13),
(6000., 1546.5583333334334, 1.991781793615801e-13),
(6500., 1546.5583333334334, 2.1406626044181874e-13),
(7000., 1546.5583333334334, 2.2894103740795033e-13),
(7500., 1546.5583333334334, 2.438036563539622e-13),
(8000., 1546.5583333334334, 2.5865510098537086e-13),
(8500., 1546.5583333334334, 2.7349622362207395e-13),
(9000., 1546.5583333334334, 2.8832776892024943e-13),
(9500., 1546.5583333334334, 3.03150392310378e-13),
(10000., 1546.5583333334334, 3.1796467452958825e-13),
(10500., 1546.5583333334334, 3.32771133219426e-13),
(11000., 1546.5583333334334, 3.475702322861145e-13),
(11500., 1546.5583333334334, 3.6236238953208544e-13),
(12000., 1546.5583333334334, 3.771479829357638e-13),
(12500., 1546.5583333334334, 3.9192735586278114e-13),
(13000., 1546.5583333334334, 4.0670082142399653e-13),
(13500., 1546.5583333334334, 4.2146866614602014e-13),
(14000., 1546.5583333334334, 4.3623115308305856e-13),
(14500., 1546.5583333334334, 4.509885244712058e-13),
(15000., 1546.5583333334334, 4.657410040052777e-13),
(15500., 1546.5583333334334, 4.804887988021644e-13),
(16000., 1546.5583333334334, 4.952321011021942e-13),
(16500., 1546.5583333334334, 5.099710897502547e-13),
(17000., 1546.5583333334334, 5.247059314907498e-13),
(17500., 1546.5583333334334, 5.394367821043817e-13),
(18000., 1546.5583333334334, 5.541637874098883e-13),
(18500., 1546.5583333334334, 5.688870841499564e-13),
(19000., 1546.5583333334334, 5.836068007773666e-13),
(19500., 1546.5583333334334, 5.983230581548475e-13),
(20000., 1546.5583333334334, 6.130359701800133e-13),
(20500., 1546.5583333334334, 6.277456443450142e-13),
(21000., 1546.5583333334334, 6.424521822390995e-13),
(21500., 1546.5583333334334, 6.571556800010949e-13),
(22000., 1546.5583333334334, 6.718562287278017e-13),
(22500., 1546.5583333334334, 6.865539148434844e-13),
(23000., 1546.5583333334334, 7.012488204349138e-13),
(23500., 1546.5583333334334, 7.159410235558339e-13),
(24000., 1546.5583333334334, 7.306305985042161e-13),
(24500., 1546.5583333334334, 7.453176160752342e-13),
(25000., 1546.5583333334334, 7.600021437925263e-13),
(25500., 1546.5583333334334, 7.746842461199902e-13),
(26000., 1546.5583333334334, 7.893639846560943e-13),
(26500., 1546.5583333334334, 8.040414183124444e-13),
(27000., 1546.5583333334334, 8.187166034781488e-13),
(27500., 1546.5583333334334, 8.333895941713481e-13),
(28000., 1546.5583333334334, 8.480604421791189e-13),
(28500., 1546.5583333334334, 8.627291971868332e-13),
(29000., 1546.5583333334334, 8.773959068979323e-13),
(29500., 1546.5583333334334, 8.920606171449761e-13),
(30000., 1546.5583333334334, 9.067233719927373e-13),
(125.89254117941675, 1599.8879310345826, 2.228852935996006e-14),
(199.52623149688807, 1599.8879310345826, 2.4624773742607396e-14),
(316.22776601683825, 1599.8879310345826, 2.8317265309230205e-14),
(501.18723362727246, 1599.8879310345826, 3.414801728876384e-14),
(1000., 1599.8879310345826, 4.9776222870885844e-14),
(1500., 1599.8879310345826, 6.534301489651683e-14),
(2000., 1599.8879310345826, 8.084117587840829e-14),
(2500., 1599.8879310345826, 9.628768328422823e-14),
(3000., 1599.8879310345826, 1.1169329368036675e-13),
(3500., 1599.8879310345826, 1.2706536434388318e-13),
(4000., 1599.8879310345826, 1.4240920753292426e-13),
(4500., 1599.8879310345826, 1.577288172511791e-13),
(5000., 1599.8879310345826, 1.7302729220551806e-13),
(5500., 1599.8879310345826, 1.8830709766381668e-13),
(6000., 1599.8879310345826, 2.0357023569537836e-13),
(6500., 1599.8879310345826, 2.1881836032679502e-13),
(7000., 1599.8879310345826, 2.340528580396614e-13),
(7500., 1599.8879310345826, 2.4927490562162517e-13),
(8000., 1599.8879310345826, 2.6448551273812093e-13),
(8500., 1599.8879310345826, 2.7968555390840603e-13),
(9000., 1599.8879310345826, 2.9487579295663423e-13),
(9500., 1599.8879310345826, 3.1005690200600277e-13),
(10000., 1599.8879310345826, 3.2522947644195364e-13),
(10500., 1599.8879310345826, 3.403940468484495e-13),
(11000., 1599.8879310345826, 3.5555108863754374e-13),
(11500., 1599.8879310345826, 3.707010298976063e-13),
(12000., 1599.8879310345826, 3.858442578492659e-13),
(12500., 1599.8879310345826, 4.0098112420116847e-13),
(13000., 1599.8879310345826, 4.161119496276223e-13),
(13500., 1599.8879310345826, 4.3123702753889825e-13),
(14000., 1599.8879310345826, 4.4635662727690097e-13),
(14500., 1599.8879310345826, 4.614709968403557e-13),
(15000., 1599.8879310345826, 4.765803652219744e-13),
(15500., 1599.8879310345826, 4.916849444234454e-13),
(16000., 1599.8879310345826, 5.067849312012293e-13),
(16500., 1599.8879310345826, 5.218805085861063e-13),
(17000., 1599.8879310345826, 5.36971847211517e-13),
(17500., 1599.8879310345826, 5.520591064794792e-13),
(18000., 1599.8879310345826, 5.671424355878534e-13),
(18500., 1599.8879310345826, 5.822219744387133e-13),
(19000., 1599.8879310345826, 5.972978544443173e-13),
(19500., 1599.8879310345826, 6.123701992445292e-13),
(20000., 1599.8879310345826, 6.274391253473687e-13),
(20500., 1599.8879310345826, 6.425047427025827e-13),
(21000., 1599.8879310345826, 6.575671552166579e-13),
(21500., 1599.8879310345826, 6.726264612164613e-13),
(22000., 1599.8879310345826, 6.876827538676766e-13),
(22500., 1599.8879310345826, 7.027361215533401e-13),
(23000., 1599.8879310345826, 7.177866482170586e-13),
(23500., 1599.8879310345826, 7.328344136748815e-13),
(24000., 1599.8879310345826, 7.478794938992754e-13),
(24500., 1599.8879310345826, 7.629219612782127e-13),
(25000., 1599.8879310345826, 7.779618848520047e-13),
(25500., 1599.8879310345826, 7.929993305301854e-13),
(26000., 1599.8879310345826, 8.080343612904783e-13),
(26500., 1599.8879310345826, 8.23067037361628e-13),
(27000., 1599.8879310345826, 8.380974163916841e-13),
(27500., 1599.8879310345826, 8.531255536031318e-13),
(28000., 1599.8879310345826, 8.681515019361143e-13),
(28500., 1599.8879310345826, 8.831753121808525e-13),
(29000., 1599.8879310345826, 8.981970331002463e-13),
(29500., 1599.8879310345826, 9.132167115435398e-13),
(30000., 1599.8879310345826, 9.28234392551839e-13),
(125.89254117941675, 1657.0267857143858, 2.239747049656356e-14),
(199.52623149688807, 1657.0267857143858, 2.4793857279385756e-14),
(316.22776601683825, 1657.0267857143858, 2.858113063291693e-14),
(501.18723362727246, 1657.0267857143858, 3.4561056167205404e-14),
(1000., 1657.0267857143858, 5.0587383772797255e-14),
(1500., 1657.0267857143858, 6.654948792510072e-14),
(2000., 1657.0267857143858, 8.24406285794245e-14),
(2500., 1657.0267857143858, 9.827848745673335e-14),
(3000., 1657.0267857143858, 1.1407422750101093e-13),
(3500., 1657.0267857143858, 1.2983546536601367e-13),
(4000., 1657.0267857143858, 1.4556769082255739e-13),
(4500., 1657.0267857143858, 1.6127502573928293e-13),
(5000., 1657.0267857143858, 1.7696066460239707e-13),
(5500., 1657.0267857143858, 1.9262714667610017e-13),
(6000., 1657.0267857143858, 2.082765326442998e-13),
(6500., 1657.0267857143858, 2.2391052393204574e-13),
(7000., 1657.0267857143858, 2.395305460191111e-13),
(7500., 1657.0267857143858, 2.551378082561888e-13),
(8000., 1657.0267857143858, 2.7073334784574e-13),
(8500., 1657.0267857143858, 2.8631806285227805e-13),
(9000., 1657.0267857143858, 3.018927374281001e-13),
(9500., 1657.0267857143858, 3.1745806139807646e-13),
(10000., 1657.0267857143858, 3.330146456803371e-13),
(10500., 1657.0267857143858, 3.485630345819003e-13),
(11000., 1657.0267857143858, 3.641037157140852e-13),
(11500., 1657.0267857143858, 3.7963712807070046e-13),
(12000., 1657.0267857143858, 3.95163668670903e-13),
(12500., 1657.0267857143858, 4.106836980683137e-13),
(13000., 1657.0267857143858, 4.261975449555648e-13),
(13500., 1657.0267857143858, 4.417055100404389e-13),
(14000., 1657.0267857143858, 4.57207869330452e-13),
(14500., 1657.0267857143858, 4.727048769332314e-13),
(15000., 1657.0267857143858, 4.881967674576659e-13),
(15500., 1657.0267857143858, 5.036837580836541e-13),
(16000., 1657.0267857143858, 5.191660503550192e-13),
(16500., 1657.0267857143858, 5.346438317397989e-13),
(17000., 1657.0267857143858, 5.501172769939876e-13),
(17500., 1657.0267857143858, 5.655865493583417e-13),
(18000., 1657.0267857143858, 5.810518016127141e-13),
(18500., 1657.0267857143858, 5.965131770082322e-13),
(19000., 1657.0267857143858, 6.119708100942918e-13),
(19500., 1657.0267857143858, 6.274248274545998e-13),
(20000., 1657.0267857143858, 6.428753483642773e-13),
(20500., 1657.0267857143858, 6.5832248537819e-13),
(21000., 1657.0267857143858, 6.737663448591574e-13),
(21500., 1657.0267857143858, 6.892070274534279e-13),
(22000., 1657.0267857143858, 7.04644628519756e-13),
(22500., 1657.0267857143858, 7.200792385175292e-13),
(23000., 1657.0267857143858, 7.35510943358653e-13),
(23500., 1657.0267857143858, 7.509398247272719e-13),
(24000., 1657.0267857143858, 7.663659603708681e-13),
(24500., 1657.0267857143858, 7.817894243658309e-13),
(25000., 1657.0267857143858, 7.972102873601957e-13),
(25500., 1657.0267857143858, 8.126286167959217e-13),
(26000., 1657.0267857143858, 8.280444771127922e-13),
(26500., 1657.0267857143858, 8.434579299357702e-13),
(27000., 1657.0267857143858, 8.588690342474332e-13),
(27500., 1657.0267857143858, 8.742778465469229e-13),
(28000., 1657.0267857143858, 8.896844209966841e-13),
(28500., 1657.0267857143858, 9.050888095581284e-13),
(29000., 1657.0267857143858, 9.204910621172331e-13),
(29500., 1657.0267857143858, 9.358912266009793e-13),
(30000., 1657.0267857143858, 9.512893490854368e-13),
(125.89254117941675, 1718.398148148248, 2.251417734949593e-14),
(199.52623149688807, 1718.398148148248, 2.4975177615480356e-14),
(316.22776601683825, 1718.398148148248, 2.8864269388395885e-14),
(501.18723362727246, 1718.398148148248, 3.50044303475715e-14),
(1000., 1718.398148148248, 5.145838137862803e-14),
(1500., 1718.398148148248, 6.784509556433378e-14),
(2000., 1718.398148148248, 8.41583543590208e-14),
(2500., 1718.398148148248, 1.004165955242883e-13),
(3000., 1718.398148148248, 1.1663141680520027e-13),
(3500., 1718.398148148248, 1.328107118072399e-13),
(4000., 1718.398148148248, 1.4896015958801483e-13),
(4500., 1718.398148148248, 1.6508401823618974e-13),
(5000., 1718.398148148248, 1.8118558420828462e-13),
(5500., 1718.398148148248, 1.9726747550936012e-13),
(6000., 1718.398148148248, 2.1333181517325316e-13),
(6500., 1718.398148148248, 2.2938035502975954e-13),
(7000., 1718.398148148248, 2.454145620211592e-13),
(7500., 1718.398148148248, 2.6143568011282363e-13),
(8000., 1718.398148148248, 2.7744477577511494e-13),
(8500., 1718.398148148248, 2.934427720949417e-13),
(9000., 1718.398148148248, 3.094304748260674e-13),
(9500., 1718.398148148248, 3.2540859260242273e-13),
(10000., 1718.398148148248, 3.4137775284549905e-13),
(10500., 1718.398148148248, 3.5733851444220566e-13),
(11000., 1718.398148148248, 3.732913779642666e-13),
(11500., 1718.398148148248, 3.8923679399093017e-13),
(12000., 1718.398148148248, 4.0517516995055177e-13),
(12500., 1718.398148148248, 4.2110687579273516e-13),
(13000., 1718.398148148248, 4.370322487277692e-13),
(13500., 1718.398148148248, 4.5295159721525817e-13),
(14000., 1718.398148148248, 4.68865204343196e-13),
(14500., 1718.398148148248, 4.847733307082508e-13),
(15000., 1718.398148148248, 5.006762168849049e-13),
(15500., 1718.398148148248, 5.165740855533905e-13),
(16000., 1718.398148148248, 5.324671433426667e-13),
(16500., 1718.398148148248, 5.48355582434001e-13),
(17000., 1718.398148148248, 5.642395819623202e-13),
(17500., 1718.398148148248, 5.801193092458346e-13),
(18000., 1718.398148148248, 5.959949208691265e-13),
(18500., 1718.398148148248, 6.11866563640625e-13),
(19000., 1718.398148148248, 6.277343754419275e-13),
(19500., 1718.398148148248, 6.435984859836274e-13),
(20000., 1718.398148148248, 6.594590174800005e-13),
(20500., 1718.398148148248, 6.753160852530123e-13),
(21000., 1718.398148148248, 6.91169798274546e-13),
(21500., 1718.398148148248, 7.070202596544491e-13),
(22000., 1718.398148148248, 7.228675670809121e-13),
(22500., 1718.398148148248, 7.387118132187846e-13),
(23000., 1718.398148148248, 7.545530860706653e-13),
(23500., 1718.398148148248, 7.703914693049602e-13),
(24000., 1718.398148148248, 7.862270425545493e-13),
(24500., 1718.398148148248, 8.020598816892382e-13),
(25000., 1718.398148148248, 8.178900590647714e-13),
(25500., 1718.398148148248, 8.337176437508384e-13),
(26000., 1718.398148148248, 8.495427017402152e-13),
(26500., 1718.398148148248, 8.653652961409233e-13),
(27000., 1718.398148148248, 8.811854873530752e-13),
(27500., 1718.398148148248, 8.97003333231879e-13),
(28000., 1718.398148148248, 9.128188892381134e-13),
(28500., 1718.398148148248, 9.286322085772368e-13),
(29000., 1718.398148148248, 9.444433423281695e-13),
(29500., 1718.398148148248, 9.602523395626766e-13),
(30000., 1718.398148148248, 9.760592474561825e-13),
(79.43282347242817, 1784.4903846154846, 2.10393923603557e-14),
(125.89254117941675, 1784.4903846154846, 2.263953873264804e-14),
(199.52623149688807, 1784.4903846154846, 2.5170136987991195e-14),
(316.22776601683825, 1784.4903846154846, 2.9168891054785855e-14),
(501.18723362727246, 1784.4903846154846, 3.5481617537810355e-14),
(1000., 1784.4903846154846, 5.239607563996816e-14),
(1500., 1784.4903846154846, 6.924005847071443e-14),
(2000., 1784.4903846154846, 8.600791797938128e-14),
(2500., 1784.4903846154846, 1.0271890531213832e-13),
(3000., 1784.4903846154846, 1.1938508440705648e-13),
(3500., 1784.4903846154846, 1.360146452062564e-13),
(4000., 1784.4903846154846, 1.5261346903139524e-13),
(4500., 1784.4903846154846, 1.6918595939621336e-13),
(5000., 1784.4903846154846, 1.857355215467222e-13),
(5500., 1784.4903846154846, 2.022648574540961e-13),
(6000., 1784.4903846154846, 2.1877615661558226e-13),
(6500., 1784.4903846154846, 2.3527122457623853e-13),
(7000., 1784.4903846154846, 2.517515724545285e-13),
(7500., 1784.4903846154846, 2.6821848108973227e-13),
(8000., 1784.4903846154846, 2.846730481261513e-13),
(8500., 1784.4903846154846, 3.0111622329974527e-13),
(9000., 1784.4903846154846, 3.1754883536798527e-13),
(9500., 1784.4903846154846, 3.3397161299339734e-13),
(10000., 1784.4903846154846, 3.5038520116983876e-13),
(10500., 1784.4903846154846, 3.6679017430776837e-13),
(11000., 1784.4903846154846, 3.831870467776031e-13),
(11500., 1784.4903846154846, 3.995762814929759e-13),
(12000., 1784.4903846154846, 4.159582969640431e-13),
(12500., 1784.4903846154846, 4.323334731432953e-13),
(13000., 1784.4903846154846, 4.487021563086785e-13),
(13500., 1784.4903846154846, 4.650646631720382e-13),
(14000., 1784.4903846154846, 4.814212843588308e-13),
(14500., 1784.4903846154846, 4.977722873735042e-13),
(15000., 1784.4903846154846, 5.141179191410407e-13),
(15500., 1784.4903846154846, 5.304584081968523e-13),
(16000., 1784.4903846154846, 5.467939665830651e-13),
(16500., 1784.4903846154846, 5.631247914981941e-13),
(17000., 1784.4903846154846, 5.794510667385383e-13),
(17500., 1784.4903846154846, 5.957729639627453e-13),
(18000., 1784.4903846154846, 6.120906438055154e-13),
(18500., 1784.4903846154846, 6.284042568620035e-13),
(19000., 1784.4903846154846, 6.447139445609158e-13),
(19500., 1784.4903846154846, 6.610198399413975e-13),
(20000., 1784.4903846154846, 6.773220683464377e-13),
(20500., 1784.4903846154846, 6.936207480435667e-13),
(21000., 1784.4903846154846, 7.099159907820073e-13),
(21500., 1784.4903846154846, 7.262079022941025e-13),
(22000., 1784.4903846154846, 7.424965827477277e-13),
(22500., 1784.4903846154846, 7.587821271554502e-13),
(23000., 1784.4903846154846, 7.750646257454195e-13),
(23500., 1784.4903846154846, 7.913441642983004e-13),
(24000., 1784.4903846154846, 8.076208244539946e-13),
(24500., 1784.4903846154846, 8.238946839914195e-13),
(25000., 1784.4903846154846, 8.401658170841993e-13),
(25500., 1784.4903846154846, 8.564342945347686e-13),
(26000., 1784.4903846154846, 8.727001839890937e-13),
(26500., 1784.4903846154846, 8.889635501339445e-13),
(27000., 1784.4903846154846, 9.052244548784345e-13),
(27500., 1784.4903846154846, 9.214829575213418e-13),
(28000., 1784.4903846154846, 9.37739114905561e-13),
(28500., 1784.4903846154846, 9.5399298156088e-13),
(29000., 1784.4903846154846, 9.702446098361496e-13),
(29500., 1784.4903846154846, 9.864940500218028e-13),
(30000., 1784.4903846154846, 1.0027413504635727e-12),
(79.43282347242817, 1855.8700000001002, 2.1126788489018367e-14),
(125.89254117941675, 1855.8700000001002, 2.2774585353269106e-14),
(199.52623149688807, 1855.8700000001002, 2.5380361336233018e-14),
(316.22776601683825, 1855.8700000001002, 2.949755735779922e-14),
(501.18723362727246, 1855.8700000001002, 3.599664959864762e-14),
(1000., 1855.8700000001002, 5.340841932002545e-14),
(1500., 1855.8700000001002, 7.074622567543893e-14),
(2000., 1855.8700000001002, 8.800504573080714e-14),
(2500., 1855.8700000001002, 1.0520500773099944e-13),
(3000., 1855.8700000001002, 1.2235867659718296e-13),
(3500., 1855.8700000001002, 1.3947456006389927e-13),
(4000., 1855.8700000001002, 1.5655875607056086e-13),
(4500., 1855.8700000001002, 1.7361582373346431e-13),
(5000., 1855.8700000001002, 1.906492846260399e-13),
(5500., 1855.8700000001002, 2.076619304608845e-13),
(6000., 1855.8700000001002, 2.2465602174487695e-13),
(6500., 1855.8700000001002, 2.416334213970252e-13),
(7000., 1855.8700000001002, 2.585956877110436e-13),
(7500., 1855.8700000001002, 2.755441408969726e-13),
(8000., 1855.8700000001002, 2.9247991187960453e-13),
(8500., 1855.8700000001002, 3.0940397884177154e-13),
(9000., 1855.8700000001002, 3.2631719509448597e-13),
(9500., 1855.8700000001002, 3.4322031067680533e-13),
(10000., 1855.8700000001002, 3.60113989336543e-13),
(10500., 1855.8700000001002, 3.769988220507821e-13),
(11000., 1855.8700000001002, 3.93875337915261e-13),
(11500., 1855.8700000001002, 4.107440130058925e-13),
(12000., 1855.8700000001002, 4.276052776581578e-13),
(12500., 1855.8700000001002, 4.4445952249835105e-13),
(13000., 1855.8700000001002, 4.613071034801014e-13),
(13500., 1855.8700000001002, 4.781483461207245e-13),
(14000., 1855.8700000001002, 4.949835490883602e-13),
(14500., 1855.8700000001002, 5.118129872581853e-13),
(15000., 1855.8700000001002, 5.286369143312358e-13),
(15500., 1855.8700000001002, 5.45455565090431e-13),
(16000., 1855.8700000001002, 5.622691573537506e-13),
(16500., 1855.8700000001002, 5.790778936731004e-13),
(17000., 1855.8700000001002, 5.958819628184418e-13),
(17500., 1855.8700000001002, 6.126815410796431e-13),
(18000., 1855.8700000001002, 6.294767934128536e-13),
(18500., 1855.8700000001002, 6.462678744536404e-13),
(19000., 1855.8700000001002, 6.630549294154534e-13),
(19500., 1855.8700000001002, 6.798380948889859e-13),
(20000., 1855.8700000001002, 6.966174995555538e-13),
(20500., 1855.8700000001002, 7.133932648255997e-13),
(21000., 1855.8700000001002, 7.301655054117686e-13),
(21500., 1855.8700000001002, 7.469343298446137e-13),
(22000., 1855.8700000001002, 7.636998409378463e-13),
(22500., 1855.8700000001002, 7.804621362090673e-13),
(23000., 1855.8700000001002, 7.972213082611128e-13),
(23500., 1855.8700000001002, 8.139774451284564e-13),
(24000., 1855.8700000001002, 8.307306305925252e-13),
(24500., 1855.8700000001002, 8.474809444692969e-13),
(25000., 1855.8700000001002, 8.642284628721147e-13),
(25500., 1855.8700000001002, 8.809732584522981e-13),
(26000., 1855.8700000001002, 8.977154006198161e-13),
(26500., 1855.8700000001002, 9.14454955746015e-13),
(27000., 1855.8700000001002, 9.311919873501667e-13),
(27500., 1855.8700000001002, 9.479265562713956e-13),
(28000., 1855.8700000001002, 9.646587208273734e-13),
(28500., 1855.8700000001002, 9.813885369610077e-13),
(29000., 1855.8700000001002, 9.981160583762291e-13),
(29500., 1855.8700000001002, 1.0148413366638536e-12),
(30000., 1855.8700000001002, 1.0315644214183987e-12),
(79.43282347242817, 1933.1979166667668, 2.1221090001129538e-14),
(125.89254117941675, 1933.1979166667668, 2.292051930971145e-14),
(199.52623149688807, 1933.1979166667668, 2.5607746778574417e-14),
(316.22776601683825, 1933.1979166667668, 2.98532554155679e-14),
(501.18723362727246, 1933.1979166667668, 3.655422758001613e-14),
(1000., 1933.1979166667668, 5.450468484622184e-14),
(1500., 1933.1979166667668, 7.237741267560838e-14),
(2000., 1933.1979166667668, 9.01680743005731e-14),
(2500., 1933.1979166667668, 1.078977461181265e-13),
(3000., 1933.1979166667668, 1.2557953273243868e-13),
(3500., 1933.1979166667668, 1.4322228350791148e-13),
(4000., 1933.1979166667668, 1.6083232893828531e-13),
(4500., 1933.1979166667668, 1.7841439503819262e-13),
(5000., 1933.1979166667668, 1.9597212807304475e-13),
(5500., 1933.1979166667668, 2.1350841590485386e-13),
(6000., 1933.1979166667668, 2.310255950941474e-13),
(6500., 1933.1979166667668, 2.4852558999312487e-13),
(7000., 1933.1979166667668, 2.6601000939817333e-13),
(7500., 1933.1979166667668, 2.834802156603635e-13),
(8000., 1933.1979166667668, 3.0093737532226604e-13),
(8500., 1933.1979166667668, 3.1838249700838477e-13),
(9000., 1933.1979166667668, 3.358164603029685e-13),
(9500., 1933.1979166667668, 3.5324003811732366e-13),
(10000., 1933.1979166667668, 3.706539142643969e-13),
(10500., 1933.1979166667668, 3.880586974454024e-13),
(11000., 1933.1979166667668, 4.0545493250971925e-13),
(11500., 1933.1979166667668, 4.2284310961431694e-13),
(12000., 1933.1979166667668, 4.402236717451707e-13),
(12500., 1933.1979166667668, 4.575970209469872e-13),
(13000., 1933.1979166667668, 4.749635235239084e-13),
(13500., 1933.1979166667668, 4.923235144127468e-13),
(14000., 1933.1979166667668, 5.096773008850832e-13),
(14500., 1933.1979166667668, 5.270251657006742e-13),
(15000., 1933.1979166667668, 5.443673698089637e-13),
(15500., 1933.1979166667668, 5.617041546758618e-13),
(16000., 1933.1979166667668, 5.790357442977913e-13),
(16500., 1933.1979166667668, 5.963623469531831e-13),
(17000., 1933.1979166667668, 6.136841567323234e-13),
(17500., 1933.1979166667668, 6.310013548790955e-13),
(18000., 1933.1979166667668, 6.483141109723031e-13),
(18500., 1933.1979166667668, 6.656225839695479e-13),
(19000., 1933.1979166667668, 6.829269231328321e-13),
(19500., 1933.1979166667668, 7.002272688519578e-13),
(20000., 1933.1979166667668, 7.175237533792739e-13),
(20500., 1933.1979166667668, 7.348165014872288e-13),
(21000., 1933.1979166667668, 7.521056310584789e-13),
(21500., 1933.1979166667668, 7.693912536168687e-13),
(22000., 1933.1979166667668, 7.866734748064119e-13),
(22500., 1933.1979166667668, 8.039523948244014e-13),
(23000., 1933.1979166667668, 8.212281088139387e-13),
(23500., 1933.1979166667668, 8.385007072204647e-13),
(24000., 1933.1979166667668, 8.557702761162693e-13),
(24500., 1933.1979166667668, 8.730368974964498e-13),
(25000., 1933.1979166667668, 8.903006495493477e-13),
(25500., 1933.1979166667668, 9.075616069041184e-13),
(26000., 1933.1979166667668, 9.24819840857771e-13),
(26500., 1933.1979166667668, 9.42075419583733e-13),
(27000., 1933.1979166667668, 9.593284083237537e-13),
(27500., 1933.1979166667668, 9.765788695647598e-13),
(28000., 1933.1979166667668, 9.938268632020867e-13),
(28500., 1933.1979166667668, 1.0110724466903535e-12),
(29000., 1933.1979166667668, 1.0283156751831168e-12),
(29500., 1933.1979166667668, 1.0455566016623108e-12),
(30000., 1933.1979166667668, 1.062795277058377e-12),
(50.11872336272725, 2017.2500000001, 2.021366576519138e-14),
(79.43282347242817, 2017.2500000001, 2.1323190225702386e-14),
(125.89254117941675, 2017.2500000001, 2.3078751268248884e-14),
(199.52623149688807, 2017.2500000001, 2.5854518182350322e-14),
(316.22776601683825, 2017.2500000001, 3.0239489909425455e-14),
(501.18723362727246, 2017.2500000001, 3.7159866672822143e-14),
(1000., 2017.2500000001, 5.569575016327537e-14),
(1500., 2017.2500000001, 7.414982747555425e-14),
(2000., 2017.2500000001, 9.251851642978977e-14),
(2500., 2017.2500000001, 1.1082392113008667e-13),
(3000., 2017.2500000001, 1.2907972908674202e-13),
(3500., 2017.2500000001, 1.4729515788575104e-13),
(4000., 2017.2500000001, 1.6547678834218175e-13),
(4500., 2017.2500000001, 1.8362952595806203e-13),
(5000., 2017.2500000001, 2.0175715101142412e-13),
(5500., 2017.2500000001, 2.198626546535256e-13),
(6000., 2017.2500000001, 2.3794845511843316e-13),
(6500., 2017.2500000001, 2.560165427142059e-13),
(7000., 2017.2500000001, 2.74068580447257e-13),
(7500., 2017.2500000001, 2.9210597589634945e-13),
(8000., 2017.2500000001, 3.101299338261422e-13),
(8500., 2017.2500000001, 3.2814149552558146e-13),
(9000., 2017.2500000001, 3.4614156876844796e-13),
(9500., 2017.2500000001, 3.6413095100506915e-13),
(10000., 2017.2500000001, 3.8211034757470485e-13),
(10500., 2017.2500000001, 4.000803861926739e-13),
(11000., 2017.2500000001, 4.180416286080364e-13),
(11500., 2017.2500000001, 4.3599458008280944e-13),
(12000., 2017.2500000001, 4.5393969717315454e-13),
(12500., 2017.2500000001, 4.718773941721201e-13),
(13000., 2017.2500000001, 4.898080484865348e-13),
(13500., 2017.2500000001, 5.077320051571306e-13),
(14000., 2017.2500000001, 5.256495806839904e-13),
(14500., 2017.2500000001, 5.435610662842408e-13),
(15000., 2017.2500000001, 5.614667306822795e-13),
(15500., 2017.2500000001, 5.793668225124634e-13),
(16000., 2017.2500000001, 5.972615723984559e-13),
(16500., 2017.2500000001, 6.15151194761182e-13),
(17000., 2017.2500000001, 6.330358893977188e-13),
(17500., 2017.2500000001, 6.509158428658284e-13),
(18000., 2017.2500000001, 6.687912297027717e-13),
(18500., 2017.2500000001, 6.866622135021597e-13),
(19000., 2017.2500000001, 7.04528947868665e-13),
(19500., 2017.2500000001, 7.223915772672087e-13),
(20000., 2017.2500000001, 7.402502377806242e-13),
(20500., 2017.2500000001, 7.581050577876425e-13),
(21000., 2017.2500000001, 7.75956158571271e-13),
(21500., 2017.2500000001, 7.938036548661557e-13),
(22000., 2017.2500000001, 8.116476553522916e-13),
(22500., 2017.2500000001, 8.294882631014085e-13),
(23000., 2017.2500000001, 8.473255759814964e-13),
(23500., 2017.2500000001, 8.651596870241999e-13),
(24000., 2017.2500000001, 8.829906847591888e-13),
(24500., 2017.2500000001, 9.008186535190842e-13),
(25000., 2017.2500000001, 9.186436737180707e-13),
(25500., 2017.2500000001, 9.364658221069291e-13),
(26000., 2017.2500000001, 9.542851720069075e-13),
(26500., 2017.2500000001, 9.721017935245417e-13),
(27000., 2017.2500000001, 9.899157537493073e-13),
(27500., 2017.2500000001, 1.0077271169357588e-12),
(28000., 2017.2500000001, 1.0255359446716266e-12),
(28500., 2017.2500000001, 1.0433422960331839e-12),
(29000., 2017.2500000001, 1.061146227729046e-12),
(29500., 2017.2500000001, 1.0789477942334484e-12),
(30000., 2017.2500000001, 1.096747047909932e-12),
(50.11872336272725, 2108.943181818282, 2.0285840634712413e-14),
(79.43282347242817, 2108.943181818282, 2.1434144626598722e-14),
(125.89254117941675, 2108.943181818282, 2.3250947757377137e-14),
(199.52623149688807, 2108.943181818282, 2.6123303665255257e-14),
(316.22776601683825, 2108.943181818282, 3.0660400316616294e-14),
(501.18723362727246, 2108.943181818282, 3.782008056804703e-14),
(1000., 2108.943181818282, 5.699446231110762e-14),
(1500., 2108.943181818282, 7.608261249590857e-14),
(2000., 2108.943181818282, 9.508178043581362e-14),
(2500., 2108.943181818282, 1.1401518740249422e-13),
(3000., 2108.943181818282, 1.3289715229957974e-13),
(3500., 2108.943181818282, 1.5173729073084748e-13),
(4000., 2108.943181818282, 1.705424537292577e-13),
(4500., 2108.943181818282, 1.8931774037806226e-13),
(5000., 2108.943181818282, 2.0806707540111118e-13),
(5500., 2108.943181818282, 2.2679356123046024e-13),
(6000., 2108.943181818282, 2.4549970406389533e-13),
(6500., 2108.943181818282, 2.6418756522746834e-13),
(7000., 2108.943181818282, 2.828588660872861e-13),
(7500., 2108.943181818282, 3.015150629048408e-13),
(8000., 2108.943181818282, 3.2015740158210827e-13),
(8500., 2108.943181818282, 3.387869585607146e-13),
(9000., 2108.943181818282, 3.5740467194921885e-13),
(9500., 2108.943181818282, 3.760113656029557e-13),
(10000., 2108.943181818282, 3.946077680233819e-13),
(10500., 2108.943181818282, 4.131945273841844e-13),
(11000., 2108.943181818282, 4.31772223617264e-13),
(11500., 2108.943181818282, 4.503413782362338e-13),
(12000., 2108.943181818282, 4.689024623972412e-13),
(12500., 2108.943181818282, 4.874559035709954e-13),
(13000., 2108.943181818282, 5.060020911092905e-13),
(13500., 2108.943181818282, 5.245413809232088e-13),
(14000., 2108.943181818282, 5.430740994413123e-13),
(14500., 2108.943181818282, 5.616005469795543e-13),
(15000., 2108.943181818282, 5.801210006269699e-13),
(15500., 2108.943181818282, 5.986357167300415e-13),
(16000., 2108.943181818282, 6.171449330423084e-13),
(16500., 2108.943181818282, 6.356488705930675e-13),
(17000., 2108.943181818282, 6.541477353190309e-13),
(17500., 2108.943181818282, 6.726417194948969e-13),
(18000., 2108.943181818282, 6.911310029924975e-13),
(18500., 2108.943181818282, 7.096157543931258e-13),
(19000., 2108.943181818282, 7.280961319735633e-13),
(19500., 2108.943181818282, 7.465722845830085e-13),
(20000., 2108.943181818282, 7.65044352425396e-13),
(20500., 2108.943181818282, 7.835124677593633e-13),
(21000., 2108.943181818282, 8.019767555262839e-13),
(21500., 2108.943181818282, 8.204373339152534e-13),
(22000., 2108.943181818282, 8.388943148726451e-13),
(22500., 2108.943181818282, 8.573478045627781e-13),
(23000., 2108.943181818282, 8.757979037853473e-13),
(23500., 2108.943181818282, 8.942447083545046e-13),
(24000., 2108.943181818282, 9.126883094438373e-13),
(24500., 2108.943181818282, 9.311287939009427e-13),
(25000., 2108.943181818282, 9.495662445348325e-13),
(25500., 2108.943181818282, 9.680007403789972e-13),
(26000., 2108.943181818282, 9.864323569326225e-13),
(26500., 2108.943181818282, 1.0048611663821427e-12),
(27000., 2108.943181818282, 1.0232872378050756e-12),
(27500., 2108.943181818282, 1.0417106373578437e-12),
(28000., 2108.943181818282, 1.0601314284491098e-12),
(28500., 2108.943181818282, 1.0785496718999711e-12),
(29000., 2108.943181818282, 1.0969654260922228e-12),
(29500., 2108.943181818282, 1.1153787471057618e-12),
(30000., 2108.943181818282, 1.1337896888460973e-12),
(50.11872336272725, 2209.3690476191478, 2.0364424888505387e-14),
(79.43282347242817, 2209.3690476191478, 2.1555209338892104e-14),
(125.89254117941675, 2209.3690476191478, 2.343909194509517e-14),
(199.52623149688807, 2209.3690476191478, 2.64172303254935e-14),
(316.22776601683825, 2209.3690476191478, 3.112091153595733e-14),
(501.18723362727246, 2209.3690476191478, 3.8542618322146826e-14),
(1000., 2209.3690476191478, 5.84161045688924e-14),
(1500., 2209.3690476191478, 7.819854088145992e-14),
(2000., 2209.3690476191478, 9.788809477557652e-14),
(2500., 2209.3690476191478, 1.1750920576619337e-13),
(3000., 2209.3690476191478, 1.370768788036413e-13),
(3500., 2209.3690476191478, 1.5660116105837967e-13),
(4000., 2209.3690476191478, 1.7608919617181706e-13),
(4500., 2209.3690476191478, 1.9554629266473673e-13),
(5000., 2209.3690476191478, 2.1497653144328006e-13),
(5500., 2209.3690476191478, 2.3438313520971894e-13),
(6000., 2209.3690476191478, 2.53768705201139e-13),
(6500., 2209.3690476191478, 2.7313537945590063e-13),
(7000., 2209.3690476191478, 2.9248494236785966e-13),
(7500., 2209.3690476191478, 3.118189027680458e-13),
(8000., 2209.3690476191478, 3.311385509754376e-13),
(8500., 2209.3690476191478, 3.5044500138378045e-13),
(9000., 2209.3690476191478, 3.697392248500713e-13),
(9500., 2209.3690476191478, 3.8902207373420104e-13),
(10000., 2209.3690476191478, 4.082943015405481e-13),
(10500., 2209.3690476191478, 4.275565785263415e-13),
(11000., 2209.3690476191478, 4.468095042502704e-13),
(11500., 2209.3690476191478, 4.660536177678078e-13),
(12000., 2209.3690476191478, 4.852894059940098e-13),
(12500., 2209.3690476191478, 5.045173106231233e-13),
(13000., 2209.3690476191478, 5.237377338998569e-13),
(13500., 2209.3690476191478, 5.429510434682558e-13),
(14000., 2209.3690476191478, 5.621575764732004e-13),
(14500., 2209.3690476191478, 5.813576430514656e-13),
(15000., 2209.3690476191478, 6.005515293204602e-13),
(15500., 2209.3690476191478, 6.197394999507618e-13),
(16000., 2209.3690476191478, 6.389218003915685e-13),
(16500., 2209.3690476191478, 6.580986588049691e-13),
(17000., 2209.3690476191478, 6.772702877545553e-13),
(17500., 2209.3690476191478, 6.964368856856844e-13),
(18000., 2209.3690476191478, 7.155986382281613e-13),
(18500., 2209.3690476191478, 7.347557193468544e-13),
(19000., 2209.3690476191478, 7.539082923615238e-13),
(19500., 2209.3690476191478, 7.73056510853691e-13),
(20000., 2209.3690476191478, 7.922005194755687e-13),
(20500., 2209.3690476191478, 8.113404546737504e-13),
(21000., 2209.3690476191478, 8.304764453384578e-13),
(21500., 2209.3690476191478, 8.496086133875468e-13),
(22000., 2209.3690476191478, 8.687370742931647e-13),
(22500., 2209.3690476191478, 8.878619375578328e-13),
(23000., 2209.3690476191478, 9.069833071458035e-13),
(23500., 2209.3690476191478, 9.261012818747554e-13),
(24000., 2209.3690476191478, 9.45215955772219e-13),
(24500., 2209.3690476191478, 9.643274184005656e-13),
(25000., 2209.3690476191478, 9.834357551539013e-13),
(25500., 2209.3690476191478, 1.0025410475297987e-12),
(26000., 2209.3690476191478, 1.0216433733784405e-12),
(26500., 2209.3690476191478, 1.0407428071314414e-12),
(27000., 2209.3690476191478, 1.0598394200123535e-12),
(27500., 2209.3690476191478, 1.078933280230623e-12),
(28000., 2209.3690476191478, 1.0980244531605765e-12),
(28500., 2209.3690476191478, 1.117113001506828e-12),
(29000., 2209.3690476191478, 1.1361989854573574e-12),
(29500., 2209.3690476191478, 1.1552824628253709e-12),
(30000., 2209.3690476191478, 1.1743634891809373e-12),
(50.11872336272725, 2319.8375000001, 2.0450372030215632e-14),
(79.43282347242817, 2319.8375000001, 2.168789124619907e-14),
(125.89254117941675, 2319.8375000001, 2.364556260815779e-14),
(199.52623149688807, 2319.8375000001, 2.6740048611894425e-14),
(316.22776601683825, 2319.8375000001, 3.162692956148877e-14),
(501.18723362727246, 2319.8375000001, 3.9336772054166036e-14),
(1000., 2319.8375000001, 5.997900331981554e-14),
(1500., 2319.8375000001, 8.052492111970949e-14),
(2000., 2319.8375000001, 1.0097370925652638e-13),
(2500., 2319.8375000001, 1.2135114027969227e-13),
(3000., 2319.8375000001, 1.4167296711389576e-13),
(3500., 2319.8375000001, 1.6194970647157062e-13),
(4000., 2319.8375000001, 1.8218881993505392e-13),
(4500., 2319.8375000001, 2.023958433982938e-13),
(5000., 2319.8375000001, 2.2257502722400675e-13),
(5500., 2319.8375000001, 2.427297245517121e-13),
(6000., 2319.8375000001, 2.628626396603781e-13),
(6500., 2319.8375000001, 2.829759937412402e-13),
(7000., 2319.8375000001, 3.0307163949594797e-13),
(7500., 2319.8375000001, 3.2315114272165874e-13),
(8000., 2319.8375000001, 3.432158418643814e-13),
(8500., 2319.8375000001, 3.63266892436908e-13),
(9000., 2319.8375000001, 3.8330530077531266e-13),
(9500., 2319.8375000001, 4.033319501194348e-13),
(10000., 2319.8375000001, 4.2334762105923083e-13),
(10500., 2319.8375000001, 4.4335300777432826e-13),
(11000., 2319.8375000001, 4.633487310840721e-13),
(11500., 2319.8375000001, 4.833353490458232e-13),
(12000., 2319.8375000001, 5.033133656449989e-13),
(12500., 2319.8375000001, 5.232832379829544e-13),
(13000., 2319.8375000001, 5.43245382270098e-13),
(13500., 2319.8375000001, 5.632001788596766e-13),
(14000., 2319.8375000001, 5.831479765045346e-13),
(14500., 2319.8375000001, 6.030890959794128e-13),
(15000., 2319.8375000001, 6.230238331813243e-13),
(15500., 2319.8375000001, 6.429524617975976e-13),
(16000., 2319.8375000001, 6.628752356134847e-13),
(16500., 2319.8375000001, 6.827923905174565e-13),
(17000., 2319.8375000001, 7.027041462515076e-13),
(17500., 2319.8375000001, 7.226107079452442e-13),
(18000., 2319.8375000001, 7.425122674657205e-13),
(18500., 2319.8375000001, 7.624090046095274e-13),
(19000., 2319.8375000001, 7.823010881592309e-13),
(19500., 2319.8375000001, 8.021886768226725e-13),
(20000., 2319.8375000001, 8.22071920070721e-13),
(20500., 2319.8375000001, 8.419509588866585e-13),
(21000., 2319.8375000001, 8.618259264384026e-13),
(21500., 2319.8375000001, 8.816969486831154e-13),
(22000., 2319.8375000001, 9.015641449123827e-13),
(22500., 2319.8375000001, 9.21427628244992e-13),
(23000., 2319.8375000001, 9.41287506073375e-13),
(23500., 2319.8375000001, 9.611438804689633e-13),
(24000., 2319.8375000001, 9.809968485510156e-13),
(24500., 2319.8375000001, 1.0008465028228834e-12),
(25000., 2319.8375000001, 1.0206929314791856e-12),
(25500., 2319.8375000001, 1.0405362186869258e-12),
(26000., 2319.8375000001, 1.060376444843225e-12),
(26500., 2319.8375000001, 1.0802136868120131e-12),
(27000., 2319.8375000001, 1.1000480181417613e-12),
(27500., 2319.8375000001, 1.1198795092660839e-12),
(28000., 2319.8375000001, 1.139708227688844e-12),
(28500., 2319.8375000001, 1.159534238155208e-12),
(29000., 2319.8375000001, 1.17935760280994e-12),
(29500., 2319.8375000001, 1.1991783813440866e-12),
(30000., 2319.8375000001, 1.2189966311310855e-12),
(50.11872336272725, 2321.0964254118944, 2.0451348756679597e-14),
(79.43282347242817, 2321.0964254118944, 2.1689400600456518e-14),
(125.89254117941675, 2321.0964254118944, 2.3647912868930015e-14),
(199.52623149688807, 2321.0964254118944, 2.6743724696289097e-14),
(316.22776601683825, 2321.0964254118944, 3.16326931422549e-14),
(501.18723362727246, 2321.0964254118944, 3.9345818695602633e-14),
(1000., 2321.0964254118944, 5.999680905611912e-14),
(1500., 2321.0964254118944, 8.055142619602651e-14),
(2000., 2321.0964254118944, 1.0100886552693912e-13),
(2500., 2321.0964254118944, 1.2139491474525675e-13),
(3000., 2321.0964254118944, 1.4172533525934433e-13),
(3500., 2321.0964254118944, 1.6201064910175577e-13),
(4000., 2321.0964254118944, 1.822583214549181e-13),
(4500., 2321.0964254118944, 2.0247389078626553e-13),
(5000., 2321.0964254118944, 2.2266160937592371e-13),
(5500., 2321.0964254118944, 2.428248318390128e-13),
(6000., 2321.0964254118944, 2.6296626362001285e-13),
(6500., 2321.0964254118944, 2.8308812685060284e-13),
(7000., 2321.0964254118944, 3.031922750049182e-13),
(7500., 2321.0964254118944, 3.232802745243008e-13),
(8000., 2321.0964254118944, 3.4335346439896453e-13),
(8500., 2321.0964254118944, 3.634130006066459e-13),
(9000., 2321.0964254118944, 3.8345988988458015e-13),
(9500., 2321.0964254118944, 4.0349501582175837e-13),
(10000., 2321.0964254118944, 4.2351915931438177e-13),
(10500., 2321.0964254118944, 4.4353301481255516e-13),
(11000., 2321.0964254118944, 4.635372033760036e-13),
(11500., 2321.0964254118944, 4.835322832769287e-13),
(12000., 2321.0964254118944, 5.03518758693749e-13),
(12500., 2321.0964254118944, 5.234970869020156e-13),
(13000., 2321.0964254118944, 5.434676842700356e-13),
(13500., 2321.0964254118944, 5.634309312947485e-13),
(14000., 2321.0964254118944, 5.833871768602405e-13),
(14500., 2321.0964254118944, 6.033367418615274e-13),
(15000., 2321.0964254118944, 6.232799223061926e-13),
(15500., 2321.0964254118944, 6.432169919835105e-13),
(16000., 2321.0964254118944, 6.631482047729826e-13),
(16500., 2321.0964254118944, 6.830737966504364e-13),
(17000., 2321.0964254118944, 7.029939874390284e-13),
(17500., 2321.0964254118944, 7.229089823439393e-13),
(18000., 2321.0964254118944, 7.428189733027441e-13),
[truncated: 3,017,230 more chars]
